# Supplementary material for: Small Molecule Inhibitors of Staphylococcus aureus RnpA Alter Cellular mRNA Turnover, Exhibit Antimicrobial Activity, and Attenuate Pathogenesis
Source: PLoS Pathog. 2011 Feb 10;7(2):e1001287. doi: 10.1371/journal.ppat.1001287 (PMC3037362; doi:10.1371/journal.ppat.1001287)
Supplement: Table S1 — mRNA half-lives of S. aureus transcripts producedduring exponential or stationary phase growth. Shown are the expression properties and RNA half-lives of all S. aureus transcripts produced during exponential and/or stationary phase growth. (3.46 MB XLS) [file ppat.1001287.s004.xls]

## Sheet: Sheet1
		Table S1. mRNA half lives of S. aureus transcripts produced during exponential or stationary phase growth.
				Change in Expression as S. aureus UAMS-1 cells transition		mRNA half-livesc						Putative
		GeneChip Qualifiera		from exponential to stationary phase growthb		Exponential		Stationary		Commond		Virulence Factorse		Locusf		Descriptiong		COG-Descriptionh		Sequencei
		sa_c10005s8699_a_at				2.5 min		5 min		pbp1				SA1194		penicillin-binding protein 1		Cell wall/membrane biogenesis		atggcgaagcaaaaaattaaaattaaaaaaaataaaataggggcagtcctacttgttggtttattcggactgctcttttttatattggttttaagaatttcatatatcatgattactggacattctaatggtcaagatttagtcatgaaggcaaatgaaaagtatttagttaagaatgcacaacaaccagaacgaggaaagatatatgatcgtaatggtaaagtgctagcagaagatgtagaaagatataaacttgttgcagtaatagataaaaaggcgagtgccaattctaaaaaacctaggcatgtagttgataaaaaagagactgcaaagaaattatctacagtcattgatatgaagccagaggaaattgaaaagagacttagtcaaaagaaagct…
		sa_c10007s8703_a_at				N.D.		15 min		arcB				SA1181		ornithine carbamoyltransferase		Amino acid transport and metabolism		ttgttattaatgaaaaatttacgaaacagaagttttttaactttattagacttttcacgacaagaggtagaattcttattaacactctccgaggatttaaaacgtgctaaatatattggcactgaaaagcctatgttaaaaaataaaaatattgcactgttatttgaaaaagattctacaagaacgcgatgtgcatttgaagttgcagcgcatgatcaaggtgcaaatgtaacttatttaggcccaactggatcacaaatgggtaaaaaagaaacaactaaagatactgcacgtgtgcttggtggaatgtatgatggcattgaataccgtggtttttcacaaagaacagtagaaactttagctgaatattcaggcgtaccagtgtggaatggtttaact…
		sa_c10017s10482cv_s_at				2.5 min		2.5 min						SA0067		conserved hypothetical		Translation		atgtgcaagttggagtgggacgacgaaataaattttgggaaaatatcatttctgtcccactcccatattcccgatagaaaaacaggacttgaacttgcagaaaaatatggcattgatggcgtcatgattggtagcggcattttccataatccattcgcttttgaaaaagaaccacgcgaacacacaagcaaggaactattagatctgttgagattgcatttatcattgtttaacaaatatgaaaaagatgaaatacgacaattcaagagtttgcgtagattctttaaaatctatgtgcgtggcataagagcgctagcgaacttcgacatcaattga
		sa_c10027s8726_a_at				2.5 min		2.5 min						---		no protein homology				gtgttaattcttggtaatagtgttactgagacgcattacgaagaaatttatcttgtttttccttttttaaaaagaagtgaagatatcctataa
		sa_c10032s8739_a_at		↓		5 min*		5 min		rpsO				SA1292		ribosomal protein S15				ttgattatggcaatttcacaagaacgtaaaaacgaaatcattaaagaataccgtgtacacgaaactgatactggttcaccagaagtacaaatcgctgtacttactgcagaaatcaacgcagtaaacgaacacttacgtacacacaaaaaagaccaccattcacgtcgtggattattaaaaatggtaggtcgtcgtagacatttattaaactacttacgtagtaaagatattcaacgttaccgtgaattaattaaatcacttggtatccgtcgttaa
		sa_c10040s8743_at				N.D.		30 min						Mu50-SAV1323		hypothetical protein				atgaacatttcaaatgaaaatacagtcacattaattgcagtaattatcgcaattatcattggtattttcctacaaatatttttcaaattaccattaatagtgacggcagtactatctattttattgggtatctttgtaggctttatcgtttacttgattgtttcgttttataataagcgaaaaaattag
		sa_c10040s8743_x_at				N.D.		15 min						Mu50-SAV1323		hypothetical protein				atgaacatttcaaatgaaaatacagtcacattaattgcagtaattatcgcaattatcattggtattttcctacaaatatttttcaaattaccattaatagtgacggcagtactatctattttattgggtatctttgtaggctttatcgtttacttgattgtttcgttttataataagcgaaaaaattag
		sa_c10048s8751_at				5 min		2.5 min						SA1376		conserved hypothetical protein				ttgagtaattctgatttgaatatcgaaagaattaacgagttagctaaaaagaaaaaagaagtaggattaactcaagaagaagcaaaggagcaaacagccttaagaaaagcttatcttgagagttttagaaaagggtttaaacaacaaattgaaaatactaaagtaattgatccagaaggtaatgatgtaacacctgaaaaaattaaagagatacaacaaaaaagagataataaaaattaa
		sa_c10052s8754_at				15 min		5 min		dmpI				SA1339		4-oxalocrotonate tautomerase		Miscellaneous		atgatgccaatcgtcaatgtaaaattattagaaggtcgttcggatgaacaattaaaaaatttagttagcgaagtaactgacgccgtagaaaaaacaacgggggcaaatagacaagcaattcacgttgttatagaagaaatgaaaccaaaccattatggtgtggctggcgtaagaaagtcagatcaataa
		sa_c10052s8754_x_at				15 min		15 min		dmpI				SA1339		4-oxalocrotonate tautomerase		Miscellaneous		atgatgccaatcgtcaatgtaaaattattagaaggtcgttcggatgaacaattaaaaaatttagttagcgaagtaactgacgccgtagaaaaaacaacgggggcaaatagacaagcaattcacgttgttatagaagaaatgaaaccaaaccattatggtgtggctggcgtaagaaagtcagatcaataa
		sa_c10057s8763_at				N.D.		2.5 min						---		no protein homology				ttgaaacatgattttgatggtgaatcattatttagagtacaaagcttgatttatcgagacgctgattttgacattcagttagtctacaagcttatcaacttaaaatag
		sa_c10061s8767_at		↑		2.5 min		2.5 min						SA1439		acylphosphatase		Energy production and conversion		gtggtaaaaatgagacatatacatttacaagtattcggacgcgttcaaggcgtcggatttagatattttacacaacgcattgcaatgaactataacattgtcggtactgttcaaaatgtagatgactatgtagagatatatgcacaaggggatgacgcagatatagagagatttattcaaggtgtaattgaaggtgcctcaccagcatcaaatgtaacaagccatcaacttgaagagttagaactaaatcaaaaattatcggattttcgatcaatataa
		sa_c10065s10499_s_at				2.5 min		2.5 min		arlR				SA1451		DNA-binding response regulator				gtgacggtaaatggcgcagaaattgaattaacaaaaacagagtatgatttactatatcttctagctgaaaataaaaaccatgttatgcaacgggaacaaattttaaatcatgtatggggttataatagtgaagtagaaacaaatgtcgtagatgtttatataagatatttacgaaacaagttaaaaccatacgatcgtgacaaaatgattgaaacagttcgtggcgttgggtatgtgatacgatga
		sa_c10069s8774_at				2.5 min		5 min						SA1484		conserved hypothetical protein		Cell cycle control, mitosis and meiosis		atgtcagatgtttcattgaaattatcagcaaaagatatttatgaaaaagattttgaaaaaacgatggctcgtggctatagaagagaagaagtagatgcatttttagatgacattattgctgattatcaaaaaatggccgatatgaataatgaagttgtaaaattatcagaagagaatcataaacttaaaaaagaattagaagaattaagactacgtgtagcaacatcaagacctcaggacaataaaagtttttcttcgaataatacaacaacaaatacatcttcaaataatgtagatattttaaaacgtatttcaaacttagaaaaagctgtatttggtaaataa
		sa_c10069s8774_x_at				2.5 min		5 min						SA1484		conserved hypothetical protein		Cell cycle control, mitosis and meiosis		atgtcagatgtttcattgaaattatcagcaaaagatatttatgaaaaagattttgaaaaaacgatggctcgtggctatagaagagaagaagtagatgcatttttagatgacattattgctgattatcaaaaaatggccgatatgaataatgaagttgtaaaattatcagaagagaatcataaacttaaaaaagaattagaagaattaagactacgtgtagcaacatcaagacctcaggacaataaaagtttttcttcgaataatacaacaacaaatacatcttcaaataatgtagatattttaaaacgtatttcaaacttagaaaaagctgtatttggtaaataa
		sa_c10078s8796_a_at		↓		2.5 min		2.5 min						SA1687		N-acetylmuramoyl-L-alanine amidase, family 3		Cell wall/membrane biogenesis		ataaaaaaaatagaggcatggttatctaaaaagggtcttaaaaataaacgtactctaatagtagtgattgcctttgtcttatttatcatctttttatttttattgctgaatagcaatagtgaagatagtgggaacatcacgataactgaaaatgctgaattacgtacaggtccaaacgctgcgtatccagtcatatataaagttgagaaaggtgaccattttaaaaagattggtaaagtaggtaaatggattgaagttgaagatacatccagtaatgaaaaaggttggatagctggatggcacacaaatttagatattgtcgcggataatacgaaggagaaaaatcctttgcaaggtaaaacaatagtgcttgatcctggtcatggaggtagtgaccag…
		sa_c1007s793_a_at				5 min		2.5 min		fbp		Cell wall associated		SA1168		fibrinogen-binding protein		Virulence		atgaaaaataaattgatagcaaaatctttattaacaatagcggcaattggtattactacaactacaattgcgtcaacagcagatgcgagcgaaggatacggtccaagagaaaagaaaccagtgagtattaatcacaatatcgtagagtacaatgatggtacttttaaatatcaatctagaccaaaatttaactcaacacctaaatatattaaattcaaacatgactataatattttagaatttaacgatggtacattcgaatatggtgcacgtccacaatttaataaaccagcagcgaaaactgatgcaactattaaaaaagaacaaaaattgattcaagctcaaaatcttgtgagagaatttgaaaaaacacatactgtcagtgcacacagaaaagca…
		sa_c10080s8800_at				5 min		5 min		yajC				SA1693		preprotein translocase		Intracellular trafficking and secretion		atgcaattttcattactaatatatatagtcgtaatttttgcggttatgtatttcttgatgatcagaccacaacaaaaacgtgcgaaacagcatcgtgagttgattaataacattcaatctggtcaaagaattacaactattggtggtattaaaggtactgttaaagcagtagatgaaacaactgttgttattacagttaatggtcatggtactgaattaactttcgaaaaacctgctattaaacaagttgacccttcataa
		sa_c10084s8804_a_at		↓		5 min		15 min		queA				SA1695		S-adenosylmethionine:tRNA ribosyltransferase-isomerase		Translation, ribosomal structure and biogenesis		atgaacattttgcaaagtcgaatgaggagagaggataacgtgaatattgaagaatttgactatgacttaccagaatcattaattgctcaaacgcctttaaaagatcgtgatcatagtcgtttattagtcatggatagagaaactggtgaaatgaaacatttacatttcaaagatatcattgagtattttagacctggtgatacattagtgcttaacgatacgcgagtaatgccagctagactttttggtttaaaagaagaaactggtgcaaaagttgaaatgttaatgttaactcaaattgaaggtaatgattgggaagtcttactgaaaccagctaagcgtattaaagttggtaataaattgaattttggtaatggcaaaattatagctgagtgcata…
		sa_c10085s8807_at		↑		2.5 min		5 min						SA1713		hypothetical protein				atgggcggcgacttgatagtgaaagtccatatatgctttgtagtcaaaactgctagcggatattgttatcttaacaaacgtgaagctcaagcagcaatttag
		sa_c10093s8829_at				2.5 min		2.5 min						SA1826		conserved hypothetical protein		Conserved Hypothetical		atggattacgcacatttaaatttagaacatttttttgcacgaaacgacgatttagatgttataagagatcgcgctgatttcgtgatgataaataacttcactaatgaaatgatgtatcgtgatggtcaaattgaaggcacgattgatttaaatcagtactattataaaaatagatcaaatgcagcaagttttattatgatggattataaaaaagaaactaagtaa
		sa_c10110s8831_at				2.5 min		2.5 min						SA1777		hypothetical protein				atgattaaatgtcagttttatgacatttatttattgaaaatacgaacgaatgagcgatatgataatatagataagaatgattttaatttaggaggcctttatggtgcataa
		sa_c10117s8839_a_at		↓		2.5 min		2.5 min						SA1804		conserved hypothetical protein		Conserved Hypothetical		atgaatgaacagcaaacaatcgaacagataaaagcgcgtttaaataagtttattgaggatatcgatcatgtaaatcctgatgaagtacgtgttgaagatatagatgaatggattggattgttagatcagcttgaagaaaaggttaaattagtatctaagtaa
		sa_c10121s8844_a_at				2.5 min		2.5 min						SA1808		conserved hypothetical protein		Conserved Hypothetical		atggaaaataaatttgttcctggtattttaattggtgccgtaattggtggtgcaattagtttagctgataaatctacacgtcaagctttagttcaatcagttaaagatgcaaaaaatggtaaccgcactcgtaagccttctaaagtcagcaagattaaagacgaagttttatactggaaagatgttgttgaagaaattcgtcgtaataatcctgaattagaacgttcattaaaggatgcgaaagaaacatttgttaatagaaaaaatcaacgctaa
		sa_c10125s8848_a_at		↑		stable		stable						SA1809		conserved hypothetical protein		Conserved Hypothetical		atgatgtggtggcaagaagggatgatgacacttattacaggtggcttactaattatttttcgactttggttagaactgaaatggaaaaataaaaaatga
		sa_c10134s10547_a_at				2.5 min		N.D.						N315-SA1834		conserved hypothetical		Conserved Hypothetical		atgattagtaataaatacgttgatgaatatataaatttgtggaaacaaggaaagataattttaaataaagaaagaattgatctctttaattatctacaaaaacatatatattcacgagatgatgtatattttgatgaacagaaaatcgaggattgtatcaaatttattgaaaaatggtattttccaacattaccatttcaaaggtttatcatagctaatatatttcttatagataaaaatacagatgaagctttctttacagaatttgctattttcatgggacgtggaggcgggaaaaacggtctaataagtgctattagtgattttctttctacgcccttacacggagttaaagaatatcacatctccattgttgctaatagtgaagatcaagcaaaa…
		sa_c10141s10553_s_at				15 min		2.5 min						N315-SA1843		conserved hypothetical		Conserved Hypothetical		atgaacattcaagaagcaacgaagctagcgatggagaaaggaataagtataaggagagagaatcaagatgtgtatgggatattaccaactaatttgcagcgttatcaatgcctagtcgtatctagacactataagaaaaaaagacaaaccgccgccggaaggtggcagcctagcgcagacgatttaatagcagatgattggattttagattattaa
		sa_c10143s10555cv_s_at				2.5 min		2.5 min						N315-SA0194		conserved DNA binding protein- putative transcriptional regulator				atgaaaacattaaaagagttgaggactgattacggattgactcaaaaagagttaggagatttatttaaggtctcatcacgtacaattcaaaatatggaaaaagactctacaaacattaaagatagtttactttctaagtatatgagtgcttttaatgttaaatatgatgatatttttttaggtaatgaatacgaaaatttcgtattcacgaatgataaaaagaaatcaattattttagcatttaaagaaaaacaaacatcttaa
		sa_c10144s10556_a_at		↓		2.5 min		2.5 min						N315-SA0194		conserved putative repressor				atgaacaaagaaagaaatattattatagccaaaaacattagaaaatttctcaacgattcaaatatgtctcaaaagaaacttgctgaactcattaacataaaaccatctactttaagcgattatttaaatttacgttccaacccctctcacggcgttatacaaaggatagctgatgttttcgaggttggtaaaagcgacatagatactacatacaaagacgataacgacatcacttccatatacaacaaactcacacctccccgccaagaaaacgtacttaactatgcaaatgaacaattggaagaacagaattctaaaggagataacgttgtagatattaattcatataaacaggagaaaactccagttaacgtcaatggttgcgtctctgctggtgta…
		sa_c10149s10564_at				N.D.		5 min				Secreted		N315-SAS076		toxic shock syndrome toxin-1		Virulence		ttgaatgaaggagaattaaaaatgaataaaaaattactaatgaatttttttatcgtaagccctttgttgcttgcgacaatcgctacagattttacccctgttcccttatcatctaatcaaataatcaaaactgcaaaagcatctacaaacgataatataaaggatttgctagactggtatagtagtgggtctgacacttttacaaatagtgaagttttagataattccttaggatctatgcgtataaaaaacacagatggcagcatcagccttataatttttccgagtccttattatagccctgcttttacaaaaggggaaaaagttgacttaaacacaaaaagaactaaaaaaagccaacatactagcgaaggaacttatatccatttccaaataagt…
		sa_c10150s10567_a_at				2.5 min		5 min						MSSA476-SAS076		pathogenicity island protein				atggaaacaaaatgcgagttaaataatactaaaaaggtcgcaaatgcatttggtttaaatgaagaagatacaaatctattaataaatgcagttgatttggatattaaaaacaatatgcaggagatttcaagtgagttacaacaatcagaacagtctaagcaaaagcaattaggtacaacgctacaaaatttagctaagcaaaacaggattattaaatag
		sa_c10151s10571_a_at				2.5 min		5 min						SA2015		pathogenicity island protein				atgaaaactgaatcgtactttaaagaatacaaccaatttgtaatagatcaacaaaaggctatacaagaattgaaacaagagcgtaatgcattggagagtaaaataaagatagataagtccacatataaacagttaatcatggatggacaagatgataaagcagataacctatatcaagcaacagatgctgatgaaaagaaactaaaagcacttaataaacgcttagagacaaagaaaagtgtgtcgaaagaagttaaatatcaaaagacaattgaattattaaaacatcaaagcgagttgtcatcattatacgaatcagaaaagcaatcagctttaggtaaattaaaaaaagtagtcgatgcatataatgagatcattgatgaaatagaagatattaat…
		sa_c10157s10583_at				2.5 min		2.5 min						N315-SA0671		conserved hypothetical protein, SaPI pathogenicity island				atgattagaaatagattgtctgaactactgtcagaaagaggactaaaaatatctcgtgttgcaaaagatgtaaaaatagcaagaagttcacttacttcaatggcacaaaatgattctgaaatgataagatatgatgctatagataaattatgtagttatctgcacatatctccttcagaattttttgaacataatccgatcaattttgactttacttttgatgaagaaccgaattataaaattaatgatgttttcgagggatttgaagtaactgcaaacattactcacgctttttcgattgaaaattttgactttgaaattttagtagacgtcgaattagataataggcaaaaattaaattttgacttagacgtctcatataaagaaactgaaaagata…
		sa_c10158s10584_at				2.5 min		2.5 min						N315-SA0027		conserved hypothetical protein, similar to integrase				gtgatatttttaaagaatattaatcgaggtgatcaaatggcaagttatgaaaaacgcggaaatacatggcgctatcgtatatcactaggaaaagacgcagaaacgggcaaatataaatatatttcaaactcaggttttaaacgcaaatcagacgctaaacatcacgctgaaatggttgagcgtcaattaagaaatggcgattatatcgcaccgtccacatctacatttaaacaggttgctgacgattggatatcacaatatgctaacgaagtaaaagtaagtagtgtcagagcacgcgagaaagccatacatcatgctatagaacgctttaagaacaaaccaatacaaactatcaaaaaacacgattatcaacgttttgtaaacgatataagcatacag…
		sa_c10165s8862_at				2.5 min		2.5 min						SA1063		conserved hypothetical protein		Conserved Hypothetical		atggattatatcggacaatatgcagttatccatttagtgttacatgttgtatgtatttgtattgcctattgggctttacaatcaattagattagatcaattttttaaaaaaggatacgccactcaattacaagtgtgtatgatatttgttgctattttattaggcactgcagtaagcaattttattgtagatttgttacaatactcgacgcaggtaaaatatttaataaaataa
		sa_c10165s8862_x_at				2.5 min		2.5 min						SA1252		conserved hypothetical protein		Conserved Hypothetical		atggattatatcggacaatatgcagttatccatttagtgttacatgttgtatgtatttgtattgcctattgggctttacaatcaattagattagatcaattttttaaaaaaggatacgccactcaattacaagtgtgtatgatatttgttgctattttattaggcactgcagtaagcaattttattgtagatttgttacaatactcgacgcaggtaaaatatttaataaaataa
		sa_c10171s8867_at		↓		2.5 min		2.5 min						SA1529		conserved hypothetical protein		Conserved Hypothetical		gtgaatgatttgaagcaatttctatatattgcgttagtatgtggtgtgatagcaggtcttggtgctttcttacatataccgcagtatccgagcatgacaattccacgtatagtagctattttaggaattatcagtgctatgttgacttttaaagacaagcaaatcagcgcctcattaaagtttagcgcattgttaattaatgtgctgccattatgcggtacctttgtagcttcaaattaa
		sa_c10175s10597cv_s_at		↓		2.5 min		2.5 min						SA2462		lytic regulatory protein, authentic frameshift		Miscellaneous		ttgtttacttactttaaatcagcatttaaaaatgctaaaccacaattattaataacattgatatatgcacttatagcatttgctgtaattgcagttgtatatttacttgctaatttccagcttgctaagtatgcacaaactattgcaatttattcacaatttgggcaaaaaccaccagtagatgcatatttaaaagttatcgctgtattacttatagcagctgtagtttcactgtttgttttagttcaaatttttatcggaattacaaatgttatgaaacgagcaatgagtcatgaaaaagtaaaatttaccgatttatttattgcatttaaaaaaggtaattatttaaagagcgttctgatcggtcttgtatctatagcaatgattatcgttctttca…
		sa_c10176s10598_s_at		↓		2.5 min		2.5 min						SA0655		lytic regulatory protein, authentic frameshift		Miscellaneous		atggttaattcagtacaatcatcatatgcagatagtacacacctgattggtattgctattacaactcaaagcatcataatcattgttgttttattgattaaagcaattattacttggttattgttaatacctattttcaactttatgactagtttcgttgaatcaactaacgataaagtaaaaacacacttagctaatggatttaaagcaatgaaaaatggtcaaaaaacatttttcaaatttttcattggaatactattattaaacttaattattattttatttaaaacacctgttggttacttgatttcatttaatacgcaatcactctctcaaagtgttgcagaaaatatcataagagtttatacagtaatgacaatcattttattcgttgttatt…
		sa_c10191s8871_a_at		↓		15 min*		15 min		rpsQ				SA0042		ribosomal protein S17		Translation		gtgagcgaaagaaacgatcgtaaagtttatgtaggtaaagttgtttcagacaaaatggacaagactattacagtacttgttgaaacttacaaaacacacaaattatacggtaaacgagtaaaatactctaaaaaatacaaaactcatgatgaaaacaattcagctaaattaggagacattgttaaaattcaagaaactcgtcctttatcagcaacaaaacgttttcgtatagtagagattgttgaagagtcagtaattatttaa
		sa_c10192s8875_a_at		↓		5 min*		15 min		rplW				SA0043		ribosomal protein L23		Translation		atggaagcaagagatattcttaagcgccccgtaatcactgagaaatcttctgaagcaatggctgaagacaaatacactttcgacgttgatactcgtgttaacaaaacacaagtaaaaatggcagttgaagaaatcttcaacgtaaaagttgcaagtgttaatatcatgaattacaaacctaagaaaaaacgtatgggccgttaccaaggctatacaaacaaaagaagaaaagcgattgtaactcttaaagaaggatcaatcgacttatttaactaa
		sa_c10197s8880_a_at				2.5 min		2.5 min						SA0044		conserved hypothetical protein		Conserved Hypothetical		atgtctttagaaaaccaactagccgaacttaaatatgattatgttcgtcttcaaggtgacttagaaaaacgggaatctttgaatttagatacttccgcacttgttcgtcaacttaaagatattgaaaatgaaattagaaacgttcgcgctcaaatgcaagattaa
		sa_c10203s8884_a_at		↑		2.5 min		5 min						SA0046		hypothetical protein				atgacaacagcattaattggtgtaattgtattaatcttactaattattagctttgtgccaaactaccgtgctatgaaatcagcaaaagaacaaggaagtaatgcaacaagagctacaattatggtaggcatagatattatcttaattgtacttatcatcgtgacattattattaaaatatatgtaa
		sa_c10215s10637_s_at		↑		N.D.		5 min						SA2385		amino acid permease		Amino acid transport and metabolism		ttgttaaactacattttccctaatgcaattcaactattcatatacgttacaacgttatcaactgtgttgtttttagttgtttgggcaatgattattgtcgcttatctaatgtatttgaaaaagcatcctgaggcacataaaaacagtaaatttaagttgattggtggtaagcctattgcttacattattctagcgttcttcttctttgtattcattttattattctttagtgacgaaacaagagcagctatttatatttcaccattctggtttatatttttatttttcttttataaaaaatacaaaacgaatgctgaaaagctcgcgtatgaacaacgacaaaatgacagcggtcatttcagatatgacaatcaataa
		sa_c10226s10642_s_at				2.5 min		2.5 min						SA1182		helicase, putative				gtgagtagcaaaaaagaagcttatgatttagcggataaactaagttcaaaagggattaaaagtgttgctttaacaggagatgatagtgttaattatcgccaaattgtaatagaaaaattaaaagaaggtaagattaactatattataactgtagatctttttaacgaaggtattgatattccagaagtcaatcaagttgtaatgttgagaccaacagagtctagtattatattcattcagcaacttggtagaggattaagaaaaagtgcaaataaagagtatgttactgtaattgattttattggtaattataagaccaattatttaattccgattgcgctttctggggatcaatcgcaaaataaagataattataagaagtttttaacgaataacgat…
		sa_c10228s8907_a_at		↑		2.5 min		2.5 min						SA1483		hypothetical protein				atgaaaggctctaaacaaatacttttgattatgggcattatatctcttattgttttatttatttttacactattcatcatggcgcaatatgcaaaacattatgaacaaaaatccgacagttccaacgcacatactttaaattcatcatcagccataattgagcaacatactatgtcgaatttagcgtctctagatttatacgctcctgttcgtaacattacttctagtcgtgatattcatcccatttatttcatgacaaaagattaa
		sa_c10236s10653_at		↑		N.D.		2.5 min						SA1234		hypothetical protein				gtggaggcgataaaggtgcaattgagtcattccgttaaagttgcaatttctatctatttagcacttatctttataacgttcacttcttatttagtcattattttatatacgagtatgactggacatgatgtatcacatttcgtgttagatagtcagcattctcatcatggatctcttacgcaaaaacatttgagtcttcctgaaatctcatttaaatag
		sa_c10236s10653_x_at		↑		N.D.		2.5 min						SA1234		hypothetical protein				gtggaggcgataaaggtgcaattgagtcattccgttaaagttgcaatttctatctatttagcacttatctttataacgttcacttcttatttagtcattattttatatacgagtatgactggacatgatgtatcacatttcgtgttagatagtcagcattctcatcatggatctcttacgcaaaaacatttgagtcttcctgaaatctcatttaaatag
		sa_c1023s810_a_at		↑		N.D.		stable		hla		Secreted		SA1252		alpha-hemolysin precursor		Virulence		ttgtttcctcaaatcgttttaaaaaatagaaggatgatgaaaatgaaaacacgtatagtcagctcagtaacaacaacactattgctaggttccatattaatgaatcctgtcgctaatgccgcagattctgatattaatattaaaaccggtactacagatattggaagcaatactacagtaaaaacaggtgatttagtcacttatgataaagaaaatggcatgcacaaaaaagtattttatagttttatcgatgataaaaatcataataaaaaactgctagttattagaacgaaaggtaccattgctggtcaatatagagtttatagcgaagaaggtgctaacaaaagtggtttagcctggccttcagcctttaaggtacagttgcaactacctgataat…
		sa_c10246s10660_at				5 min		N.D.						SA0059		no protein homology				atgtctttactattagacttagccattggtttcacctctccaaaaattgtaaatgtgtatcatcaatatgaaagttacataaaactgacatatttctttaaaatatcaacgccatag
		sa_c10253s8932_a_at				2.5 min		5 min		rpmH				SA0065		ribosomal protein L34				atggaggtgttttgcatggtaaaacgtacttatcaaccaaataaacgtaaacatagtaaagttcatggtttcagaaaacgcatgagcacaaaaaatggccgtaaagttttagcgcgccgtcgtcgtaaaggccgtaaagttttatctgcataa
		sa_c10259s10671cv_s_at		↑		N.D.		15 min						SA0141		carbohydrate kinase, PfkB family		Carbohydrate transport and metabolism		gtgacaaatggcgtgaaagaactcatttatcgaagtggtgaggaagaaatcatcaagtcagttatgccatcaaatagtgtgaaagatgttacaggtgcaggcgattcattctgtgctgcagtagtatatagctggttaaatgggatgtctactgaagatatattaattgctggtatggttaacgcaaagaaaacgatagaaacgaaatatacagttaggcaaaacctagatcaacagcaactttatcacgatatggaggattataaaaatggcaaatttacaaaagtatattga
		sa_c10265s8943_a_at				2.5 min		N.D.						SA0068		mttA/Hcf106 family protein		Intracellular trafficking and secretion		gtgaggttgattatcatgataactaacacttttattttaggcatcacaggcccaacaagtcttgtcgtcattagcattatcgctttaattatttttggtccgaaaaaattaccacaatttggtcgtgctatcggttctactttaaaagaatttaaatctgcaacagaagatttagacaaagagtctcacgacacacccagtaaggaatcgaaacaacagcgagagcaatag
		sa_c10280s8964_a_at				2.5 min		2.5 min						SA0076		S4 domain protein		Translation		atgagattagataaatatttaaaagtatcacggttaataaagcgacgtacgctagcaaaagaagtaagtgatcaaggtagaattacaataaatggtaatgttgctaaagctggatcggatgttaaagttgaagatgtgctgacgattcgctttggtcaaaaattagtaacagttaaagtaactgcattaaatgaacatgcatctaaagataacgcgaagggtatgtatgaaatcattgaagagcgtcgacttgaagaagcgtaa
		sa_c10288s8968_a_at				N.D.		2.5 min						SA0077		conserved hypothetical protein		Conserved Hypothetical		atgatatggtattttagcgcagcattctttccatgtgtcttggtagtattatttagtgtaataacaagaagtaaatgggtcggtactattctgacattaattttaattggtgcctcaatctataaagagtatttccataacgagtggattatttttattgatgtagtgtcattattagctggttatttaattatagatcaactcgaatttcataaacatcaagatgaagatcgctaa
		sa_c10297s10695cv_s_at				2.5 min		15 min						SA1530		conserved hypothetical protein		Conserved Hypothetical		ttgataagatgtacgatgtttggtggatatgatgaattaatggaacctgtgtgtaacacatttactgctaaggagccatttaatcaacttggtggttatccatattttgaccaaatagatccaagaacgaacgatcaagaactgaaaatgtatgatagagtcttactgcaaattgattctacaagagatggtaattcttcgattatatggggtgatttaggtattgccaatatcttagtgaaatctactgaccttgaggctatgaagtttgatgattacatgtattcatgggattgcagctaa
		sa_c10301s8984_a_at				2.5 min		2.5 min						SA1608		conserved hypothetical protein				atgaatccgatcgtagaattttgtctctctaacatggcaaaaggtggagattatgtttttaatcaactggaaaatgacccagatgtcgatgtgttagagtatggttgcctgacacattgtggtatatgttcagccgggttgtatgctttagtaaatggtgatattgttgaaggtgattcgccggaagaattattacaaaatatatatgcacatataaaagaaacatggattttttaa
		sa_c10305s8989_a_at				2.5 min		2.5 min		relA				SA2003		GTP pyrophosphokinase		Function unknown		atgaatcaatgggatcagttcttaacaccttataagcaagcggttgatgagttgaaagtgaaacttaaaggcatgcgcaaacaatatgaagttggtgaacaagcgtcgccaatagaatttgttactggtcgtgttaaaccaatcgctagtattatagataaggcaaacaaacgacaaataccatttgataggttaagagaagaaatgtacgatatcgctggtttaagaatgatgtgccaatttgttgaagatattgatgttgtcgtcaatattttaagacaaagaaaagattttaaagtaattgaagaacgagattatattcgtaacactaaagaaagtggttaccgctcgtatcatgtcattattgaatatccaattgaaacattacaaggccaaaaa…
		sa_c10306s10696_s_at				2.5 min		N.D.						SA1625		glycosyl transferase, group 1 family protein		Cell wall/membrane biogenesis		atggctgataaaatactaaagcttgttaataatgatgttttagcagaggagtttggttcgaaagcgagagaaaacattatagaaaaatattcaacggaatcaatattagaaaaatggttaaatcttttcaatagctaa
		sa_c10307s8990_a_at				2.5 min		2.5 min						SA1641		/// hypothetical protein				gtgaaaaaagacgaagaaagaagtgaaatggatggctacgggcgtattagaggacgatattgtcaaagagatatatggcagctcaaaggaatgggtttcagttga
		sa_c10308s8994_a_at				2.5 min		2.5 min						N315-SA1642		conserved putative menaquinone-specific isochorismate		Secondary metabolites biosynthesis, transport and catabolism		gtgaaattatcacagtcactagacccgagcacattatttcatctcactgacaatgaggcaggagatcgcttttatatgcgtttgaatgataatcgaacgtcatattttggctacaaagcaattcaattattcaaaaataattctaaaaataaacaatctatttttaaagactgggaaaaattaaaacataacatcacatttatacatccgcaatctgagaaacatcatcttcgagttgttggagggtttcaattttcaagtcataaatcagatgatgaatggcgagagtttggactaaatcattttgtattacctgaagttttaatttcaactgataataatgggacatttttaacttatacagttaaaagggaaagttttactgttgaggcattgaac…
		sa_c10310s8999_a_at				2.5 min		N.D.		murAA				SA1646		UDP-N-acetylglucosamine 1-carboxyvinyltransferase 1		Cell wall/membrane biogenesis		atgtgttgctcaatcggtctacttccaattgcacaaccaccaggcaatgcaacaatagcatgtcctagtcttgctaaaagaggtcccataactaaaatacttgcacgcattttactaacatattcatatggtgcctcttcatttagagtctttgttgcatcaacgacaacagcattttcgtcctttttgtatgtaacgtcagcatttaaagttgttaatacattatttattgtttctacatcacttaaagctggaacattaactaatttactcggtttatcagaagctaataaagatgctgtcaatattggtaatactgcatttttagcaccttctactttaacttcacccgttaatttatttccacctttgattactattttatccatcgtaaatcct…
		sa_c10316s10702_s_at		↑		N.D.		5 min						SA1648		cell wall surface anchor family protein				atgaaccaacagccacacatgcaacaaggtcatatgcaatcatcaaaccatcaaatgatgagtccaaaagcaaatatgcattcatcaaatcatcaaatgaaccaaagtaacaaaaaagttttaccagctgctggtgaaagtatgacatcaagtattcttactgcaagtattgccgcactactattagtatctgggttattcttagcatttagacgacgttcaacaaataaataa
		sa_c10319s10704cv_s_at		↑		2.5 min		2.5 min						N315-SA0486		conserved putative DNA-binding protein transcription factor				gtgattgaaatgtcacgtcctgtcaaaatgaatagtttattaaagttgtattttgatagaaatttactgacaccacaaaaattattgaattatttaaaagttgatgaaacatttttgaatcatctagcaggtattaatttaaaactctttaaggattatgttaatgaaaatagagaatataatataacgaatctatataaataa
		sa_c10323s10711_s_at				2.5 min		2.5 min						SA1758		conserved hypothetical protein		Function unknown		atggactgtaaagtagttagtttaaatgaaaaagatcagtttataccaaaaataaagagcagtgaccctgtaataacaggattatttcaatatgatgcagctcaacaaactagttttgaaaaaaggatgtctaaagaaaataatggaagagaagcggcattagcgaatgttattcgtgaatatatgagtgatttaaagctttcaagctttcaagtgaacaagaattaa
		sa_c10327s9007_a_at		↓		2.5 min		5 min		ylmG				SA1762		YlmG protein				atggatataaatgtgctagctacaatatttaaatttatcctttttgttgttgaaatttattatttcggcatgattatatatttctttacatcttgggtaccaagtattagagaaactaaggtaggttattttttagcgaaaatatatgaacctttcttacaaccatttagaaaagtaattccacctattggaattatcgacatatcatcaatcgctgcaattatcgttttagtattattccaaaaagggttactccaaatctttaattggattttaattcaattacaataa
		sa_c10332s10718_s_at		↓		2.5 min*		2.5 min		rpsB				MSSA476-SAS061		ribosomal protein S2				atggcagtaatttcaatgaaacaattactagaagcgggtgttcacttcggtcaccaaacacgtcgtgtggaacccaaaaatgaaaaaatatatcttcactga
		sa_c10333s9011_a_at				2.5 min		15 min						SA1767		conserved hypothetical protein		Transcription		atgaaaaagaaaaaaattccgatgcgaaaatgtattctttcaaatgaaatgcatcccaaaaaagatatgattcgtgttgttgttaataaagaaggcgaaatctttgcggatgttactggaaagaaacaaggccgtggcgcatatgtttctaaagatgttgctatggttgaaaaagcacaacaaaaagaaattttagaaaaatattttaaagcatctaaagagcaattggatcctgtttacaaagaaattattagattaatttatagagaagagattccaaaatga
		sa_c10340s10724_s_at		↑		N.D.		15 min		sbcC				SA1769		exonuclease SbcC		Replication, recombination and repair		atggttgggattatttcacatgtgagcgaattgaaaaatagaatacctttagttttagaagtgaaatcagatcaatatcagagttcaacaagattcaaaagaaattaa
		sa_c10341s9014_at				2.5 min		5 min						SA1769		conserved hypothetical protein		General function prediction only		ttgaatgaaaatgaaaagaatataagaaagaattttttaaaatttaccgaatcacggtatatgaagtttgttggtgggaatgatttagtcttctcattaatagcgctagtattgttgggtattgttatttttattttcgaaaaagtatcatatgtttttgatccttttatcatcgtttttaagacgatagcagcacctatcatcgtctctttaattctattctatctatttaacccaatcgtaaatatgatggaacgttatagaataccaagagttgcaggtatttctattatttatctagctgtagtaggtgttattacgttaattgttaatttattgatacctattattggttcgcaagtagatagtttagttaaaaattcaccgcaatatctagaa…
		sa_c10341s9014_s_at				2.5 min		5 min						SA1770		conserved hypothetical protein		Conserved Hypothetical		ttgaatgaaaatgaaaagaatataagaaagaattttttaaaatttaccgaatcacggtatatgaagtttgttggtgggaatgatttagtcttctcattaatagcgctagtattgttgggtattgttatttttattttcgaaaaagtatcatatgtttttgatccttttatcatcgtttttaagacgatagcagcacctatcatcgtctctttaattctattctatctatttaacccaatcgtaaatatgatggaacgttatagaataccaagagttgcaggtatttctattatttatctagctgtagtaggtgttattacgttaattgttaatttattgatacctattattggttcgcaagtagatagtttagttaaaaattcaccgcaatatctagaa…
		sa_c10346s10731_s_at		↑		N.D.		5 min						SA1776		gramicidin S synthetase 2 related protein		Secondary metabolites biosynthesis, transport and catabolism		atgtgtgttgcaaaatatgtcgcaattacagtgcgcgaagtcttcgctttcactagagactatttttcattgttatcatcatatgatgtcttgttgtaa
		sa_c10356s10745_at				2.5 min		2.5 min						MRSA252-SAR2031		hypothetical protein				atgatcaaaaaaatttttacaaaaaaacatgtattcttagttatagaagatgaaaaccataatcacagtgatgctgtttttggaaaaagtatattactttcaatttacgtcggtgtgaataaaaagactaattctaaatcagggaaatttatataccttgacagatctaaaagaatcgttagacaatctgatatcaccaaaatagaatcagctaacgaaaatgatgtagatttttataatttactgaagaaagaaaaggaaattgtttattccaaaaatatagtagataaatacaatttagcgaactatataatttactacgaagttagtactaaagaataa
		sa_c10359s10751_s_at				2.5 min		2.5 min						SA1802		hypothetical protein				atggcaatgaactgtcaatcggagagtgtggtaagactttgtgtacgatatgcggaacaactatcagtatttgaagaatttacagtgctggatattttaggcgatatttctgtagaccaaatttcagacggtacattatattatacttgtgaaaaattcaaactacttgtgttgcaaggaaatgtgctgggtgtacaaataataactaataatgatgaatcaacatgcgaagtgaaatatagaaagatgttttaa
		sa_c10360s10752_s_at				2.5 min		5 min						SA1806		rhomboid family protein		Miscellaneous		gtgaatcgtaatattttttggattttactaattggtatgcttgttatatttattgcacttcaaattagaatttttacaattaaagaagataatatttataataaattgatcaaagatgatatgactagtggtaattatgataatgctcaaaatattgcgaagcagacaataaataaaaattatgccgatgatcaaacatattatttaagtggtatgattatggctactatcaattctaagtccgaaggtatgacagaatgggagcgaggacttagaatgtttcctaaatcaggtttattaaattttgagttagcgatagcaaatcgttcattaaatgatgatgaaaaagcattaaaatatgtgcgtaaagcattaaatgcagaccctaaaaatacagat…
		sa_c10364s9024_a_at				2.5 min		15 min		trmU				SA1938		tRNA (5-methylaminomethyl-2-thiouridylate)-methyltransferase		Translation		ttgtcaaataaagatatacgtgttgtcgttggtatgtcaggcggtgtagatagttctgtaacagcccacgtcttaaaagaacaaggttatgatgtcattggcatatttatgaaaaactgggatgacactgacgaaaatggcgtatgtactgcaactgaagattacaacgatgttattgaagtgtgtaatcaaattggcattccatattacgctgttaattttgaaaaagaatattgggataaagtctttacgtatttcttagatgaatacaaaaaaggtcgtactccaaatccagacgttatgtgtaataaagaaattaagtttaaagcctttttagatcatgcgatgaatttaggtgcagattatgtagcaacaggacattacgcacgcatacatcgt…
		sa_c10365s10757cv_s_at				2.5 min		5 min		trmU				SA1938		tRNA (5-methylaminomethyl-2-thiouridylate)-methyltransferase		Translation		ttgtcaaataaagatatacgtgttgtcgttggtatgtcaggcggtgtagatagttctgtaacagcccacgtcttaaaagaacaaggttatgatgtcattggcatatttatgaaaaactgggatgacactgacgaaaatggcgtatgtactgcaactgaagattacaacgatgttattgaagtgtgtaatcaaattggcattccgtattacgctgttaattttgaaaaagaatattgggataaagtctttacgtatttcttagatgaatacaaaaaaggtcgtactccaaatccagacgttatgtgtaataaagaaattaagtttaaagccttttag
		sa_c10366s10758cv_s_at				2.5 min		2.5 min						MSSA476-SAS070		Rrf2 family protein		Transcription		ttgttgaaagtattgaatcagaaccacctgcgcaaaaaacaactatggattcgcatgagagatgcagtgagagatgttttagataatacaacattgaaatatttagcggaatatgtagatacaagtgaagatttagacggatacatgttttatatttaa
		sa_c10417s10840cs_s_at				15 min		2.5 min		dut				SA2450		prophage L54a, deoxyuridine 5-triphosphate nucleotidohydrolase		Miscellaneous- Phage		nnnnnnnnnnnnnnnnnnnnnatgactaacannntacaagtaangctattatcagaaaangctagaatgccngaacgaaatcataagacggatgcaggttatgacatattctcagctgaaactgtcgtacttgagccacaagaaaaggcagtgatnaaaacagatgtagctgtaagcataccagagggctatgtcggactattaactagccgtagtggtgtaagtagtaaaacgcatttagtgattgaaacaggcaagatagacgcgggatatcacggcaatttagggattaatatcaagaatgannntnnnncntnnnanngtnannnnannannanntntnntngnnntnnnnnnnnnntanangnnaantnnnnnngantnncnnnannaganaan…
		sa_c10417s10840_s_at				15 min		2.5 min		dut				SA2463		prophage L54a, deoxyuridine 5-triphosphate nucleotidohydrolase		Miscellaneous- Phage		ttgatgaggaggacaaggaaaatgactaacatcctacaagtaaagctattatcagaaaacgctagaatgccagaacgaaatcataagacggatgcaggttatgacatattctcagctgaaactgtcgtacttgagccacaagaaaaggcagtgatcaaaacagatgtagctgtaagcataccagagggctatgtcggactattaactagccgtagtggtgtaagtagtaaaacgcatttagtgattgaaacaggcaagatagacgcgggatatcacggcaatttagggattaatatcaagaatgataatgaaacgttagagagtgaggatatgagtaactttggtcggagtcctgctgggatagatggaaagtatgcccgactacctgtaacagataaa…
		sa_c10465s10903_s_at				15 min		2.5 min						SA0797		–				atgcctacacagtattcaatggaacgtgagttattcgaaattaaagaaacatcaatcacacattcggacggtcatacatcaattagtaagacgccaaaagtaacaggcaaaggacaacaatactttgttaataagtttttaggagaaaaacaaacatcttaa
		sa_c10466s10905_a_at				2.5 min		2.5 min						SA0647		–				atgcaagcattaaaaacaaaatcgaacatcggcgaaatgttcaacatacaagaaaaagaaaatggagaaatcgcaatcagcggtcgagaactgcatcaagcattagaagtttcaactaggtacgataagtggttcgaaagaatgacggaatatggttttgaaaacgggatagattttatttcgcaagttgaaaaagtacacggtcaaaaaagggcgcgtacttatgaacaagttaatcatattctcactctcgacactgcaaaagagattgcaatgattcaacgtagtgaacctggcaaacgtgcaagacaatacttcatccaagtagagaaagcatggaatagcccagaaatgattatgcaacgtgctttaaaaattgctaacaacacaatcaatcaa…
		sa_c10477s10918_s_at				2.5 min		2.5 min		rsbU				SA0745		sigma factor B regulator protein		Signal transduction/Transcription		gtgaatcataattatccttgcttaagcatttgctttgtaagggaagtgaggaggcaactaatcgtggaagaatttaagcaacattataagggtttaattgatgaaagtttaacgtgccaagataaagtagaattgataaaaaagtgtgagaaatacactgacgaagtgattcgtaaggacgtcttgcctgaagacattgtcgatattcacaaaaactatatattgacgttaaacttaacgcgtgaagatgtgttcaagacattagatgtcttacaagaaatttggttatag
		sa_c10479s10921_s_at				2.5 min		2.5 min		manA				MSSA476-SAS018		mannose-6-phosphate isomerase, class I		Carbohydrate transport and metabolism		atgagaacaaaatcaaaatataatggaacaacaacatcagagttctattgcttacttaatcacaatggaggtgcaacaatgccattatttttacaaccaattttaaaaacaaaattatggggcggtcaacgtctaagtgagtttggatatcaattagacaatgatacaactgggggaatgttggtgtgtgtcagcacatccaaatggtacgagcgagattattaa
		sa_c1047s831_at				N.D.		5 min		arcC				SA0751		carbamate kinase		Amino acid transport and metabolism		gtgaatatgatggcgaaaatagtagtagcattaggtggtaatgctttaggaaaatcacctcaagaacaactcgagcttgttaaaaatactgcgaaatcattagtaggattaataacaaaaggacatgagattgttattagtcatggtaatggaccacaggttggaagcattaatttgggacttaactatgctgcagaacataaccaaggtccggcatttccatttgctgaatgtggcgcaatgagtcaagcttacatcggctatcaattacaagaaagcttacaaaatgaattgcattctattggaatggataaacaagtggtaacactagtgacacaagttgaagttgatgaaaatgatccggcatttaacaatccttcaaaaccaattgggttattt…
		sa_c10497s10947_at				2.5 min		2.5 min						SA0520		Conserved hypothetical putative membrane protein		General function prediction only		atgaagattattgaaagaagggataacagtgacagaacaatttactatgattattttattaattgcgcttggttactttttgaagcgcattaa
		sa_c10498s10949_s_at				2.5 min		N.D.						SA0555		acyl-CoA dehydrogenase-related protein		Lipid transport and metabolism		atgaatcaagggcttgaagtgattgatttagcgatgagaatagttggtgctaaaagcttagaaatgaatcgaccattacaacgttactatcgtgacatgcgtgcaggattacacaatccacctatggaagatgcagcatatacaaatattgctaagagtattacagatacattttaa
		sa_c10500s10950_s_at				2.5 min		N.D.		tcaB				SA1617		tcaB protein		Miscellaneous		ttggaacttttggttttagcgataggatttatcattttaatagcaccagtgacaggtgttgcgacacttggttttacaatagctatggatgaaagtagtagtggtagagggagttcatcaagtttattaggtttagtacagtttttatttggtggtgttgcatcgccattagtgggggtaaaaggtgaagataatcctataccttacataattattattatagctacagcagttatattaattattttacagatttataatatgaaggtatttaaaacaaatcgatga
		sa_c10502s10951cv_s_at		↓		2.5 min		2.5 min		tcaR				SA1275		transcriptional regulator		Transcription		ttgaaattcataaccttaactgacaaaggtagagcatatttgaaagaacgtaatgcgattatgacagatattgcgcaagatattactaatgatttaaattctgaagatattgaaaatgtaaggcaagtattagaagtcatcaatcatcgcattaaaacatatagcaatcataaatag
		sa_c10505s9038_a_at				2.5 min		N.D.						SA1591		conserved hypothetical protein				atgaatcagcacgtaaaagtaacatttgattttactaattataattacggcacatatgacttagcagtaccagcatatttaccgataaaaaatttaatagctttagtattggatagtttggacatttcaatatttgatgtcaatacacaaattaaagtgatgacgaaaggtcaattacttgttgaaaatgatcgactcattgattatcaaatcgctgatggagatattttgaagttactatag
		sa_c10510s10955cv_s_at				2.5 min		N.D.						SA0100		PTS system, sucrose-specific IIBC components, putative		Carbohydrate transport and metabolism		atgaattataagcaatccgcagaagaaattttgaacgcgataggcggagaagagaatttagatgcaatggcgcattgtgcaacgagactacgattagttttaaatgatgaaagtttagtaaatgaggaggcgctaaacaatatggatgtagttaaagggacgttttctactgggggacaataccaaattattattgggtctggtacaggggaataa
		sa_c10513s9045_a_at				N.D.		30 min		fabG				SA0882		3-oxoacyl-(acyl carrier protein) reductase		Lipid transport and metabolism/Secondary metabolites biosynthesis, transport and catabolism		atgaaacgtttggaaaataaagttgcagtcgtaacaggagcaagtacaggtatcggacaagcttctgcaatcgctttagctcaagaaggtgcgtatgtattggcggtagacatagctgaagcggtatcggagactgtcgataaaattaaaagtaacggtgacaatgcgaaggcgtataatgtggatatttcagatgaacaacaagtggtagactttgtgtctgacataaaggaacagtttggaagaatcgatgtgttgtttaataatgccggtgtggataatgcggctggtagaattcatgagtatccaatagatgtgtatgacaagattatgaatgtagatatgcgtgggacaattttaatgacgaaaatgatgttacctttaatgatgaatcaaggt…
		sa_c10518s10967_s_at		↓		2.5 min		N.D.						SA1783		membrane protein, putative		Function unknown		ttgattttgaaaaagcatactggataccgttattctgcacatacaatattactaggaacatcaactatacatgcaatcgagagaggtatggcacgaggtttaggtactattttaggtgtgttagtactttcagtcatattgttgttttcaataccaacacctgttgcagtaattttaatgggcattgcagcattgtttactgaagcattggtgggagcaaattatgcgattgcagtagtttttattacaatacaagttattttaatgaacggattagcatcacagaatttaacaattaacattgcgtttccaagagttattgacgttgcaatgggtattgtgattgcaatcataggtttatttgtccttggacaacgtaccgcatccgcattgcttcct…
		sa_c10522s10973_s_at				2.5 min		2.5 min		srtA						sortase		Virulence		atgagtcattttgaaattaatggtatactatatgaaatgttaacaggcattgtgaaatgtataaaaggagccttaacgtatgaaaaaatggacaaatcgattaatgacaatcgctggtgtggtacttatcctagtggcagcatatttgtttgctaa
		sa_c10529s9046_a_at				2.5 min		5 min						SA2381		glyoxalase family protein		General function prediction only		atgattcaatcaatgtggtttaatttgcatgtgcaagatttagaaaagagcgcacagttttataaagcgttaggatttaaaataaatagaaacccacaaatgttagataaaatggtcggcattcaaataggtcaaacaaccgtaattttaatagaaaacaagcattttcaaaatgtaagtcagcaaagccttaatactgaaccaaatgaagtgatgatttctctaggtgtgaacacaaatgaagaagttgaccagttggtgaataaagtgaaagaagcgggtggcacagtcgttcaagaaccaacagtaagccaagggttttatggagcaatgttcaaagatcttgatggacaccattttaattttttggtctgctaa
		sa_c10530s10985_s_at				2.5 min		N.D.						SA1472		conserved similar to ferrous iron transporter protein B		Inorganic ion transport and metabolism		ttgaaaaagaatgatcaacaacttagcgttccgctaccttatgataggcaattacatatgccaaatatacgtcaaatgttgctacaaatgtggcaaaatatacaaatgtttatcgttcaagcgctacctatttttatcacaatctgtcttattgttagtattttatcactaacgccaattttgaatgttttatcacaaatatttacacctatattatcgttattaggcatctcgtcagaattgtcaccagggattttattttcaatgattcgaaaagacggcatgctcttgtttaatttgcatcagggcgccttattacaaggaatgacagcaacacagttactactacttgtgttttttagttcaacatttacagcgtgctcggtcacaatgacgatg…
		sa_c1053s837_a_at				N.D.		5 min						SA1816		exfoliative toxin, putative		Inorganic ion transport and metabolism		atgagacttcaaaaagcacctctagtaacgtcaggactagtcttaggattattaggcctgggtaatctattaaaagacttatctcttactttaaacgctgtttgcggaatctttgctttcttgatttggattcaccttttatgtactatgatcaaatattttaataatgtgaaagaacaattaaacagtcctctagtttcatcagtgttcacaacatttttcatgtctggctttttaggtactacttatttaaatacattttttagtaacataacttttatcaatagcttaataacgcctatttggattttatgccttgtgggaattatgacgcatatgattattttttcaataaaatatttaaaagatttttcacttgaaaatgtttatccttcgtgg…
		sa_c10545s11005_s_at				2.5 min		2.5 min						SA1645		degV family protein		Function unknown		atgaaaattgctgtgatgaccgattctacaagttatctgtcgcaggacttaatcgataaatataatattcaaatagcgccattaagtgtgacttttgaagatggcaagattataccagaagaaaaagttcgtactaaaaagcgtgccattcaaacattagaaaagaaagtattagatattgtaaaagactttgaagaagtaactttatttgtcataaatggagatcatttcgaagatggtcaagcgttatacaaaaagttacaagatgattgtccttcagcttatcaagtagcatactctgagtttggtccagttgttgcagcacatttaggttctggtggattaggtttaggctatgttggcagaaaaataagattaacataa
		sa_c10546s11006_s_at		↑		2.5 min		5 min		uvrB				SA1453		excinuclease ABC, B subunit		Replication, recombination and repair		ttgagcggaaatataaataatacgttgaaagaggaggcatatgtgacaatggttgaacattatccttttaaaatacattctgattttgagcctcaaggtgaccaaccgcaagcaattaaagaaatcgtggaaggtattaaagcggggaaaagacatcaaactttattaggtgctactggcacagggaaaacatttacgatgagtaatgttattaaagaagttgggaaaccaacgttaattatcgcgcataacaaaacattagcaggacaattatatagtgagtttaaagaattttttcctgaaaacagggtggaatactttgtaagttactatgattattatcaaccagaggcatacgtaccgtctactgacacttttattgaaaaagatgcctcaatc…
		sa_c10548s11008cv_s_at		↑		2.5 min		5 min		uvrB				SA0112		excinuclease ABC, B subunit		Replication, recombination and repair		atgattgatgaatcacatgtgacattaccgcaagttcgaggcatgtataacggagacagagcgcgtaaacaagttttggtggatcatgggtttagattaccgagtgcattagataaccgtccacttaaatttgaagaatttgaagaaaagacaaaacaacttgtgtatgtatctgcaacgcctggaccatacgaaattgaacatacggataagatggttgaacaaattattcgtcctactggtttactggatcctaagattgaggttagacctactgaaaatcaaattgacgatttattaagtgaaattcaaacaagagttgagcgtaatgaacgcgtacttgttacaacgctcactaaaaagatgagtgaagatttaaccacatacatgaaagaagcg…
		sa_c10551s9053_a_at				2.5 min		5 min		sufD				SA0193		FeS assembly protein SufD				atgacaactgatattttgaacatttctgaagaacaacttgttgattattctaaagcccacaatgaaccttcttggatgacagaattacgtaaaaaagctttgaaattaacagaaactttagaaatgccaaaacctgataaaacaaaattaagaaaatgggattttgattcttttaaacaacacgatgtaaaaggtgatgtttatcaatctttatcacaattacctgagtcagtaagagaaattattgacgtagatcattctaaaaacttagtaattcaacataataatacgattgcgtacacacaagttgatgataatgcatcgaaagatggcgttatcgttgaaggtttagcagacgctcttatgaaccatagtgatttagtacaaaagtactttatg…
		sa_c10552s11012_s_at				2.5 min		N.D.						SA0195		glycosyl transferase, group 1 family protein		Cell wall/membrane biogenesis		atgaaaaaaatatttatgatggtacatgagttagatgtgaataaaggtggtatgacctcttcgatgttcaatagaagtaaagagttttatgatgcggacatacctgctgatattgttactttcgattacaaaggaaactatgatgaaattattaaagctttgaaaaaacaaggtaaaatggatcgaagaacgaaaatgtataatgtatttgagtattttaaacaaatttcaaataataaacattttaagtctaataaattgttatataaacatatttcagaaagactaaaaaatacgattgaaattgaagagagtaaaggtatttcaagatattttgatataacgactggtacatatattgcctacattagaaaaagtaaatctgaaaaagtgattgat…
		sa_c10553s11013_s_at				2.5 min		2.5 min						SA0196		no protein homology				atgaacgacatgatgaacctagttattaaccaaatcgttattaagttacattatagagatgattggaatgaatttatcgatatatactccaatacgattttactagggttaacaataaattaa
		sa_c10571s9056_a_at		↑		N.D.		2.5 min						SA0991		oligopeptide ABC transporter, permease protein				atggggaaatatattttcaaacgatttatttatatgcttatttctttatttattattattacaattacatttttcttaatgaaattaatgccaggttcgccatttaacgatgctaaattaaatgctgaacaaaaagaaattttaaatgaaaaatatggattaaatgatcctgtagctacgcagtatttacattatttaaaaaatgttgttacaggcgattttggtaattcattccagtatcataatcaacctgtgtgggatttgattaaaccgagactactaccttcttttgaaatgggtcttacagcaatgttcatcggtgtgatactgggacttattttaggtgttgcagcagctactaaacaaaattcttgggttgactatacaactacagttatt…
		sa_c10573s11032_s_at		↓		2.5 min		15 min						SA1014		Na+/H+ antiporter, putative, authentic point mutation				atgttgaatttattaagtaatgttgaaacgtcactatatgaaattcaaatgttaaattataaatatgaaaatattcaattacgtaatttcccattcggaggagacatcatcttcgtgcgtattatccgtaataatgagtcgattgttccgcatggagatacacaattgcgatatggagatcgcttaattgttaccggtgctaaagaatacgttgatgaattgaagcaagagttagaattttatttttaa
		sa_c10575s11033_s_at		↓		2.5 min		2.5 min		htrA				SA1028		serine protease		Posttranslational modification, protein turnover, chaperone		atgccaataacacagttaaatcggtcgttacagttgaaaatgaaacatcaaaagattcatcattaccttaaagataaagcatctcaagacgaagtgggatcaggtgttgtatataaaaaatctggagatacgttatatattgttacgaatgcacacgttgtcggtgataaagaaaatcaaaaaataactttctcgaataataaaagtgttgttgggaaagtgcttggtaaagataaatggtcagatttagctgttgttaaagcaacttcttcagacagttcagtgaaagagatagctattggagattcaaataatttagtgttaggagagccaatattagtcgtaggtaatccacttggtgtagactttaaaggcactgtgacagaaggtattatttca…
		sa_c10576s9058_a_at		↓		2.5 min		2.5 min		def				SA1100		polypeptide deformylase				atgtatgagtatcttaacaacctttttactgtcattcaactaaaacaaattaaaataaggaaggtgcaatatatgttaacaatgaaagacatcattagagatggtcatccaactttgcgtcaaaaagcagctgagttagaattaccattaactaaagaagaaaaagaaacattaatcgccatgagagagtttttagtaaatagtcaagatgaggaaatcgcgaaacgatatggtttacgttcaggcgttggtttggctgcacctcaaattaatatttctaaacgtatgattgctgttttaataccagatgatggcagtggcaaatcttatgactatatgcttgtgaacccaaaaattgtaagtcatagcgttcaagaagcttatttaccaactggtgaa…
		sa_c10578s11035_s_at		↓		2.5 min		15 min						SA1063		serine/threonine-protein kinase				ttgggtaaaatttctagaagttatagtgataaatatcctgaaaatgaaattattaagacaactcctaatactggtgaacgtgttgaacgtggtgacagtgttgatgttgttatatcaaagggccctgaaaaggttaaaatgccaaatgtcattggtttacctaaggaggaagccttgcagaaattaaaatcgttaggtcttaaagatgttacgattgaaaaagtatataataatcaagcgccaaaaggatacattgcaaatcaaagtgtaaccgcaaatactgaaatcgctattcatgattctaatattaaactatatgaatctttaggcattaagcaagtttatgtagaagactttgaacataaatcctttagcaaagctaaaaaagccttagaagaa…
		sa_c10579s11036cv_s_at				2.5 min		2.5 min						N315-SA1252		putative acetyltransferase		Miscellaneous		ttgttatttcatcgattaactggttcgaaagaatataaaggagctgctacagaattattcaattatgttattgatgtagttaaagcacgtggtgcagaagttattttaacggacacctttgcgttaaacaaacctgcacaaggtttatttgccaaatttggatttcataaggtcggtgaacaattaatggaatatccgccatatgataaaggtgaaccattttatgcatattataaaaatttaaaagaatag
		sa_c10583s11040_a_at				2.5 min		2.5 min						SA1585		conserved hypothetical protein				atgaaaccagtattggatattaaaaaaactttaggacaattaaactttttaggtgtagatgaaaaatataaatatgaaaatggagagcgtactgataaaactgtttatgcatataaattagcgagtcaagaacaaggcgaacaaatcactgttaaaacgcctaataaagtggaattagactatttacaagaatgcgaattagttgaaccagacgttaaaatgtatgttcaaatgtcaggcgattttggaactatcgcatatagctggaatgcagaagatattaaagtagttggttctaatagtgcacttaaacaaaaataa
		sa_c10584s11041_s_at				5 min		2.5 min						N315-SA1529		metallo-beta-lactamase superfamily protein				atgggtattgatgatgcaagttatgctattaatgaatttattaaaccaaaaatttctgtaccgattcattatgatacattcccattaatcgaacaagatccacaacaatttaaagatgctgttaatgtaggggacgtgcaaattttaaaaccaggtgaatctgttcagttttaa
		sa_c10589s9063_a_at				2.5 min		2.5 min		purB				SA1969		adenylosuccinate lyase		Nucleotide transport and metabolism		atgattgaacgctattctagagaagaaatgtctaatatttggactgatcaaaatcgctatgaagcatggttagaagtggaaattttagcatgtgaagcatggagtgaattaggacatataccgaaagctgacgtacaaaaaattcgtcaaaacgcaaaggtaaatgtcgaacgtgcacaagaaattgaacaagaaacgcgccatgatgttgtagcctttactagacaagtttctgaaacgctaggtgaagaacgtaagtgggtacattatggtttaacttctactgatgttgtagatacagctttaagtttcgttattaaacaagcaaatgacattattgaaaaagatttagaaagatttatcgacgttttagctgaaaaagcaaaaaattataaatat…
		sa_c10590s9067_a_at				2.5 min		5 min						SA1997		transcriptional regulator, GntR family		Transcription		ttgatgaaaataattttaaaaaacaatagtgattttccgatttatgaacagattaagcaacaagtaaaacaaaatattttaaagggacatgttgctcctggagagcatttgccgtcaatgagagaacttgccaaagatcttcaagtaagtttgattactaccaaacgtgcttatgaagatttagagaaagacggttttgttacaacaattagaggaaaagggacctttgttaaggagcaagatagttctattttaaaagagaaacaattttttaccattgaaaatttggttaaagaattggttaatgaagcgcaagccatcgaaatgtcacttgaggaacttcaagatattttaacgttcatttatgaggaggaatcatcatga
		sa_c10591s11046_s_at				2.5 min		15 min						SA2007		peptidase, M20/M25/M40 family, authentic frameshift		Miscellaneous		atgtttaagaataaaaattatgtttatataaatatatatactactttgaaaggtgtgagcttaatgacaacttttagtgaaaaagaaaaaattcaattactagcagatattgttgaactacaaactgaaaataataatgaaatagacgtttgtaattatttaacagatttattcgacaagtacgatattaaatctgaaattttgaaagttaatgaacaccgcgccaatatcgttgcagaaatcggtaacggctcacctatactcgcattgagtggtcatatggatgttgttgatgcaggaaatcaagataattggtcatatcccccttttcaactgacagaaaaagatggcaaattatatggccgaggcactacagatatgaaaggcggtttaatggct…
		sa_c10593s9072cs_s_at				2.5 min		5 min						SA2338		hypothetical protein		Function unknown		atgattaacgaaagggagattacaatggaacaattacctcaagtaggttttatgaaatcattcgtnttattttggaaaaattatgtaaattttaaggggagatcaagacgtagtgaatattggtatatggcactatggcatttgatacttatggttccagctgtgtgtgtgctaataataaacctatttctantctttatttctatagcggcngataacgaaacattaatagttatgagtatattgatgattatccttacatctgtgtatacttttgtctatagtttggcaacgtttattccaaatttagcgttgtgcgttcgaagatttcacgatatatcaagaacaatgttatttccaatgattatgacagtattcagtattatattttatatagta…
		sa_c10593s9072_a_at				2.5 min		15 min						SA2338		hypothetical protein		Function unknown		atgattaacgaaagggagattacaatggaacaattacctcaagtaggttttatgaaatcattcgtattattttggaaaaattatgtaaattttaaggggagatcaagacgtagtgaatattggtatatggcactatggcatttgatacttatggttccagctgtgtgtgtgctaataataaacctatttctagtctttatttctatagcggcagataacgaaacattaatagttatgagtatattgatgattatccttacatctgtgtatacttttgtctatagtttggcaacgtttattccaaatttagcgttgtgcgttcgaagatttcacgatatatcaagaacaatgttatttccaatgattatgacagtattcagtattatattttatatagta…
		sa_c10598s11052_s_at				2.5 min		15 min						SA2526		membrane protein, putative, authentic point mutation				ttgctattatcatctgcaacaaattcaacgggagtagccattgctgtaggtattgttttttattttgcaagttctattttagcagttattcaaacggcacttttagaaaaaatagactggctaaagtggaatcctattaatatgatgaatattatgcttcaaacagttgaaaaaggctttagtaagtcgacaaaattagaacttcatgaattgtttattggtaatattgcttatatttctattttcttaatacttgtagtatttattttcaagaagaaaaatatttag
		sa_c1059s845_at		↑		2.5 min		15 min				Secreted		SA1186		antibacterial protein (phenol soluble modulin)		Virulence		gtgttttcaatggaaggtttatttaacgcaattaaagataccgtaactgcagcaattaataatgatggcgcaaaattaggcacaagcattgtgagcatcgttgaaaatggcgtaggtttattaggtaaattattcggattctaa
		sa_c10609s11066_s_at		↑		2.5 min		stable						SA0390		lipase precursor				gtggacttcctggatttcaaacgtaaaggtgcagaacttgccaacttctatacaggtattataaatgacttgttgcgtgttgaagcgactgaaagtaaaggaacacaattgaaagcaagttaa
		sa_c10610s11067_s_at				2.5 min		N.D.						---		no protein homology				gtgattaatcaagcacactcaaatagtgttataattataaatgaatatggtttggataagtctgagacaatgcatgtttcaggctttaattgtgtataa
		sa_c10611s9075_a_at				2.5 min		15 min		clpC				SA0570		ATP-dependent Clp protease, ATP-binding subunit				atgttatttggtagattaactgaacgtgcacagcgcgtattagcacatgcacaagaagaagcaattcgtttaaatcattcaaatataggaacagaacacctattattggggttaatgaaagaacctgaaggaattgctgcaaaagtattagaaagttttaatatcactgaagataaagtaattgaagaagttgaaaaattaatcggacatggtcaagatcatgttggtacattgcattatacacctagagctaaaaaagtcattgaattatcgatggatgaagctagaaaattacatcacaattttgttggaacggaacatattttattaggcttgattcgtgaaaatgaaggtgttgcagcaagagtttttgcaaatctagatttaaatattactaaa…
		sa_c10615s11069cv_s_at				2.5 min		N.D.		fruA				N315-SA0655		PTS transport system, fructose-specific IIABC component				ttgattgaaggtaatgcagcaccaattacagctgcaatgattggtggtatgattccaccgttagcaattgcgacagcgatgttaatttttagacgtaaatttacaaaagaacaacgtggttcaattatccctaactatgtgatgggtatgtcatttattacagaaggtgcgattccatttgcagctgccgatccattacgtgttattccttcaatgatgattggttcaggtataggtggcgcaattgctttaggcttaggttcacgaattactgcgccacatggtggtattattgtaattgttggtactgatggtgcacacttacttcaaactcttattgcacttctagttggcacattagtttcagcattaatttacggtttaatcaaaccaaagtta…
		sa_c10616s11070_s_at				2.5 min		2.5 min						SA0871		acetyltransferase, putative		Miscellaneous		ttgttactaataacgataaatcgattaatagcgagctcattaatttcattattaattatgcacggcagaacaattacgaatatttacttacatcaattgtgtcaaacaacatag
		sa_c10627s11083cv_s_at		↑		2.5 min		2.5 min						SA0941		NADH dehydrogenase, putative, authentic frameshift				atgttgcgaaatggtttcgccaaaaataatgttaccgttgttccaaattcaaatattaataaagttgaacctggtaaaatatataactgtgatgaacctaaagatattgatttagttgtatggacagcaggaattcaacctgttgaagttgttcgtaacttgccgattgatataaatagtaatggacgcgtgatagttaaccagtatcatcaagtaccaacatatcgtaacgtctatgtagttggtgattgtgctgatttaccacatgcgccaagtgctcagttagccgaagttcaaggtgatcaaattgccgatgtgcttaaaaagcaatggctaaatgaaccattacctgacaaaatgccggaactaaaggtacaaggtatcgttgggtcattagga…
		sa_c10628s11084_s_at		↑		2.5 min		2.5 min						SA0941		NADH dehydrogenase, putative, authentic frameshift		Energy production and conversion		atgaaaaacttagttttgttaggcggcggatatggtaatatgcgtatcatgtcacgcattttaactacttctttaccacaagattatacagtcacattagttgatcgtatgccatttcatggattgaaaccagaattttatgctttagctgcgggcacgaaatcagataaagatgttcgtatgaaattccctaatcatccacaagtgaatacagtttatggtgaaattaacgacatagatttagatgctcaaattgtctcagtcggtaattctaaaattgattatgatgagctaatcattggtttaggatgtgaagataaatatcataacgttccaggagccgaagaatatacacatagtattcaaacactctcaaaggctcgggatactttccatagt…
		sa_c10636s11091_s_at		↑		2.5 min		2.5 min						BA000017 /// SA1006		conserved hypothetical protein		Secondary metabolites biosynthesis, transport and catabolism		atggctggagaattacgaataatggaaaataagagtcgtgaagatattaatctatcacctgtaagtaaaatcgaaatttattcatttttcgatccatttagctccgattgcttcaaattatcagcaatcttatccaaattaagaattgaatataatcaatatatacgtatcagacatatattaaatccttcgttaaaagtattaacgaaatgccaagctcaaagtacatccaactttgataacatcgccctagcttataaagcagctgagttacaaggtcgtgtcgaagacagaaaagatttatacatacacatgctataa
		sa_c10637s11092cv_s_at		↓		2.5 min		5 min		prfC				BA000017 /// SA1025		peptide chain release factor 3		Translation		atgaacttaaagcaagaagttgagtctagaaagacttttgcgattatttcacatcccgatgcagggaaaacaacgttaactgaaaaactattgtacttcagtggtgctattcgtgaagcgggtacagttaaagggaagaagactggtaaatttggcgaccaagtgactgggaatgaaagtttgaaccaaagaggcgttggttatttcctgtatacttag
		sa_c10639s11094_s_at				2.5 min		15 min		atl				SA1062		bifunctional autolysin		Cell wall/membrane biogenesis		atgacattaaaccaagttgctcaaatacaagctggtttacaatataaaccacaagtacaacgtgtaccaggtaagtggacagatgctaactttaatgatgttaagcatgcaatggatacgaagcgtttagctcaagatccagcattaaaatatcaattcttacgcttagaccaaccacaaaatatttctattgataaaattaatcaattcttaaaaggtaaaggtgtattagaaaaccaaggtgctgcatttaacaaagctgctcaaatgtatggcattaatgaagtttatcttatctcacatgccctattagaaacaggtaacggtacttctcaattagcgaaaggtgcagatgtagtgaacaacaaagttgtaactaactcaaacacgaaataccat…
		sa_c10641s11095_s_at		↑		2.5 min		2.5 min						SA1129		conserved hypothetical protein		Function unknown		atgattaatgaagcttcactagcgatattagatgatattgatgaactagctgatatgatagttgcatcagatatttatgcatcatttgagcaagctaaacaggcgctcgaaaacaatgacgaacacatttactttatcaatcattttaaaatcaaaagagaaatatga
		sa_c10643s11097_s_at		↑		2.5 min		30 min		sdhB				SA1160		succinate dehydrogenase, iron-sulfur protein		Energy production and conversion		atgactgaacaatcagtgaaaaacactccacaacatgaaacacaatctaaaccgaaacaaaaaacagtaaaattaattattaaacgacaagatacaagtgattctaagccttatgaagaaacatttgaaattccatatcgtgaaaatttaaacgtcattgcttgtttaatggaaattagacgtaacccagttaatattaaaggtgaaaaaacaacacctgttgtctgggatatgaactgcttagaagaagtatgtggagcatgttctatggttatcaatggtcgtgcaagacaatcttgtctgcgattgttgatcaattag
		sa_c10646s11099_s_at				2.5 min		N.D.		hexA				SA1315		DNA mismatch repair protein		Replication, recombination and repair		atgtctaatgttacaccaatgatgcagcaatatttaaaaataaaatcagaataccaagattgcttattattttttagactaggtgatttctatgaaatgttttatgaagatgccaaggaggcatcacgtgtacttgaaattactttaactaaaagagatgctaaaaaagaaaatccaattccgatgtgtggtgttccgtatcattctgcagatagttatatagatacacttgttaataatggatataaagtagctatttgtgaacagatggaaagatccgaaacaaacgaaaggtatggttag
		sa_c10649s11102cv_s_at		↓		2.5 min		2.5 min		opuD				SA1384		osmoprotectant transporter, BCCT family		Cell wall/membrane biogenesis		atgaattcttcttcaccagagaatccaaatggaaagaagtattcaccagtcttcatctatagtgcaattgttgttgctatagtcgtattacttggtgcatttttacctgaacaattcaactatgttaccaataatattaaaatgtggattacagaaaagttaggttggtattatcttattcttactacgattatcgtgttcttctgtatattccttatttttagtcctattggaaaacttaaactaggtaaaccaaatgacaaacctgagtttaatacaatttcatggtttgctatgttgtttagtgctggtatggggataggtttggtgttttatggtgcagctgaaccgatggcgcactttgctacgccacctacagcagatcccaaaactactgaa…
		sa_c10653s11106_s_at				2.5 min		2.5 min						SA1588		proline dipeptidase		Amino acid transport and metabolism		atgactagaacatttgctataggagaaccagatcctacagctgaaagaatatatccaatagtacttgaatctctaatgatagcaattactgagattagacctggcatgactggtgcagaagctgatgccatttcaagaaactatttagagtcaaaagggtatggaaaagaatttggacattcactaggacatggtattggtttagaaatccatgaagggccaatgctggctcgctacgatacaacgataaacttcaagttaacaactgtgttacagtag
		sa_c10660s11112cv_s_at				2.5 min		N.D.						SA1805		conserved hypothetical protein		General function prediction only		ttgaacgacttagtaaatatgtttaaagggtttgtatttaaggtaaacgggacattacctatagataaggcatttgtcacaggtggtggtgtgtcacttaaagaaattcaacctaaaacaatgatgtctaaattagttccgggattatttttatgtggtgaagtattagatatacatggttatactggtggttataatattacaagtgcactcgtaacaggacatgtcgctggattatatgccggtcattactcacatacatcaatggaataa
		sa_c10668s11120_a_at				30 min		N.D.						MRSA252-SAR2051		hypothetical protein				atgttgaaaaatatggatactctcatgatggacttaattgaaaatggtaaagacgctaacgaagttttaaaaatgccatttcattatgtactttccatatatcaaaataaaaacaatgacatttctgaagaaaaagcagaggctttaattgatgcattttaa
		sa_c10670s11122_a_at				30 min		2.5 min						N315-SA1774		conserved hypothetical protein				atgactataaatttatcggaaacattcgcaaatgcgaaaaacgaatttattaatgcagtaaacaacggtgaaccgcaagaaagacaaaatgaattgtacggtgacatgattaaccaactatttgaagaaactaaattacaagcaaaagcagaagctgaaagagtttctagtttacctaaatcagcacaatctttgagtgcaaaccaaagaagtttcttcatggatatcaataaaaacgttaactataaagaagaaaaacttttgccagaagaaacaattgatagaatttttgaagatttgacgacgaatcatccgttattagctgatttaggtattaaaaacgctggtttgcgtttgaagttcttaaaatctgaaacttctggcgtagccgtttggggt…
		sa_c10672s11124_a_at				30 min		2.5 min						N315-SA1775		conserved putative Clp protease				gtggtgatgaagatgaaagcggagattaaaggcgtcatcgtttccaacgaagataaatgggtttacgaaatgcttggtatggattcgacttgtcctaaagatgttttaacacaactagaatttagtgatgaagatgttgatattataattaactcaaatggtggtaacctagtagctggtagtgaaatatatacacatttaagagctcataaaggcaaagtgaatgttcgcatcacagcaatagcagcaagtgcggcatcgcttatcgcaatggctggtgaccacatcgaaatgagtccggttgctagaatgatgattcacaatccttcaagtattgcgcaaggagaagcgaaagatctaaatcatgctgcagaaacattagaacatgttggtcaaata…
		sa_c10677s11128_at				2.5 min		5 min						Mu50-SAV2001		putative lipoprotein				atgagaatgaaaagattgttaggtttattattagtgagcacgttagtgttaagtgcatgtggaaatgatgagaatcaggaagaatctaaaaaagaagttaaatcaaaagaaaagaaaattgagaaggaaaaggaaaataaatcgaaaaaagacaaggaaaaagaagttgcaacacaacaacaaccagacaatcaaaccgttgaacaaccccaatcacaagagcaatcggttcaacaaccgcaacaacagataccacaaaatagtgttcctcagcaaaatgtccaagttcaacaaaacaaaaagcaaaaagttgatttaaataatatgcctcccactgatttttctacagagggtatgtctgagcaggctcaaaaacaaattgaagagctttcaatgcaa…
		sa_c10679s11130cv_s_at				2.5 min		5 min		murA				SA2092		UDP-N-acetylglucosamine 1-carboxyvinyltransferase 1		Cell wall/membrane biogenesis		ttgcaaggtgcacaagttaaagcgactgatttaagagcagcagcagccttaattttagctggattagttgctgatggtaaaacaagcgttactgaattaacgcacctagatagaggctatgttgacttacacggtaaattgaagcaattaggtgcagacattgaacgtattaacgattaa
		sa_c1067s853_a_at				2.5 min		2.5 min						SA1188		hydrolase, haloacid dehalogenase-like family		General function prediction only		atggggaaattgggatataaaaatattttgatagactttgatgatacaattgttgatttttatgatgcagaagaatgggcgtttcactatatggcgaatgtttttaatcataaagcaacaaaggatgattttttaacatttaaaaaaatcaatcaccaacattgggaagcttttcaacaaaataaattaacgaagtctgaagtattatcagaacgatttgtgaattacttcaaacatcatcaaatggaagttgatgggcatcgtgcagatgtgttatttagaaatggattagcagaagctaaagttaaatactttgatcaaacattagaaacaattgtcgaattatcgaaaagacatgatttatatattgttactaatggtgtaaccgaaacgcaaaag…
		sa_c10684s11134cv_s_at		↑		N.D.		2.5 min						SA0200		phosphoglycerate transporter family protein		Carbohydrate transport and metabolism		atgattgaggtgacagagatgaacttttttgatatccataagattccgaacaaaggcattccattatcggtacaacgtaaattatggcttagaaacttcatgcaagctttctttgtagtgttctttgtttatatggctatgtatttaattcgaaacaactttaaggcggcccaaccgtttttaaaagaggaaattggattatctacattagaacttggttatatcggattagcatttagtatcacgtacggtttagggaaaacattacttggatattttgtcgatggacgtaacacaaaacgtattatctcgttcttacttatcttatctgcgattacagttttaattatgggatttgttttaagttactttggttctgtaatgggattattaattgta…
		sa_c10685s11135_s_at		↑		N.D.		5 min						SA0200		phosphoglycerate transporter family protein		Carbohydrate transport and metabolism		atgacgaaatgggagatctttaaaaaatatatcctgggaaatcctgttatatggattctatgtgtttcaaacgtctttgtatacattgtacgaatcggtattgataactgggcaccgttatatgtgtcagagcatttacactttagtaaaggcgatgcagttaatacgatattctactttgaaattggtgcattagttgcaagtttattatggggctacgtatcagacttattaaaaggtcgtcgtgcaattgtagctattggctgtatgtttatgattacatttgttgtcttattctacacaaatgctacaagtgtcatgatggttaacatttcattgtttgcattaggtgcgttaatctttggtccgcaattattaattggtgtatcattgactggt…
		sa_c10690s11140_s_at				2.5 min		2.5 min						SA2718		anion transporter family protein		Inorganic ion transport and metabolism		atggaaaacacggttaaatatcgtaagtttatactccctatcgttgtaggtctccttatttgggcacttacaccttttaaaccggatgctgtggatccaacagcatggtatatgttcgcaatattcgtcgcgacaatcattgcttgtattacacaaccgatgccaattggggccgtctctataattggatttacaatcatggtactcgttggcattgttgacatgaaaacggctgtcgctggttttggtaataatagcatttggttaattgctatggcatttttcatttcgagaggatttgtgaaaacaggtcttggtagacggatcgcacttcatttcgtcaaattatttggtaaaaaaacattaggcttagcatattctatcgtcggtgtagattta…
		sa_c10691s11141cv_s_at				2.5 min		5 min						SA2718		anion transporter family protein		Inorganic ion transport and metabolism		atgattggtatttttgtcattgctctaacattatggattgtcggaagtttcattcatattgatgcaactttaacggcctttattgcgctagcattgttattattgacaggtgtcttaacatggcaagacattttaaacgaaacaggtgcttggaacacattagtatggttctcagtattagtgttaatggccgaccaattaaacaagcttggatttattccttggttaagtaaatccattgctacaagtcttggtggcttaagctggcctatagtactggtcattttaatattgttctacttctattcacattacttatttgcaagttctacagcacatatcagtgcgatgtatgcagcattactaggcgttgccatcgcagccggtgcaccaccatta…
		sa_c10692s11142_s_at				2.5 min		5 min		yukA		Secreted		SA0276		diarrheal toxin		Virulence		atgcataaattgattataaaatataacaaacaattgaagatgctcaatttgcgagatggtaagacatatactattagcgaagacgagcgtgcagatattacgttgaaatcgttaggcgaagtcattcatttagaacaaaataatcaaggtacttggcaagcgaatcatacttctattaataaggtgcttgttagaaaaggtgaccttgatgacattacattacagctttatacagaagctgattatgcatcatttgcgtatccttcaattcaagatacgatgacaattgggccaaatgcgtatgatgatatggttattcaaagcttgatgaatgccatcattattaaagattttcaatcaatacaagaatcacaatacgtacgcattgtgcacgataaa…
		sa_c10695s11144_s_at				2.5 min		5 min								–				atgcataacaagaatgaaaatgtaacatacgtagcaattggtttcataaattggatgttagtggcgtattggttcattagacgtattagtaataaaattgtatatatcataaggagatga
		sa_c1071s9138_a_at		↑		2.5 min		5 min						SA1189		acetyltransferase (GNAT) family protein				atgagtgaaatcaaacgtcttgaaattaattacaaaactgacgaattattcgaaaactttagagcgtttggcaacaaagacttatacatggtcaatgagttaaacggtcaaatgattgatgcaagttcagattcaccattttatggcatatttgtcggagatcaattaggagctagaatggcattactaaaaaaaggtgatgtcgaagaaatctacttcccagattttgaagattatatattattatggaagttagaagtattaccaaaatatcaaaacagagggtacgcttcagaattgattgattttgcaaagagtttcaatatgccaattaaagccattggcagaaatgattctaaggatttctttttacatcatggatttacagatgtggaagct…
		sa_c10721s11169cv_s_at		↓		2.5 min		2.5 min		metB				N315-SA0419		cystathionine gamma-synthase				atgaggagaatgattatgaataagaaaactaaattaattcacggtggacacacaacggacgactatacaggtgcagttactacaccaatttatcaaacaagtacatatttacaagatgatattggtgatttacgtcaaggatatgaatattctcgtactgcgaatccaacaagaagttctgtagaaagcgttattgcggcattagaaaatggcaaacatggctttgcgtttagttcaggtgttgcagctatcagtgcagttgttatgctgttggacaaaggtgatcatattattttaaattcagatgtatacggcggtacttatcgcgcattgacaaaagtatttacacgatttggcattgaagtggattttgtagatacaacgcatacagattcaatt…
		sa_c10723s11171cv_s_at		↓		2.5 min		2.5 min						SA0507		LysM domain protein		Cell wall/membrane biogenesis		gtgcaaaaaaaagtaattgcagctattattgggacaagcgcgattagcgctgttgcggcaactcaagcaaatgcggctacaactcacacagtaaaaccgggtgaatcagtgtgggcaatttcaaataagtatgggatttcgattgctaaattaaagtcattaaacaatttaacatctaatctaattttcccaaaccaagtactaaaagtatctggctcaagtaattctacgagtaatagtagccgtccatcaacgaactcaggtggcggatcatactacacagtacaagcaggcgactcattatcattaatcgcatcaaaatatggtacaacttatcaaaaaattatgagcttaaatggcttaaataatttctttatttatccgggtcaaaaattgaaa…
		sa_c1075s857_a_at				2.5 min		5 min						SA1190		conserved hypothetical protein		Function unknown		atggactgtaaagtagttagtttaaatgaaaaagatcagtttataccaaaaataaagagcagtgaccctgtaataacaggattatttcaatatgatgcagctcaacaaactagttttgaaaaaaggatgtctaaagaaaataatggaagagaagcggcattagcgaatgttattcgtgaatatatgagtgatttaaagctttcaaatgaacaagaattaaacatacaacatttagctaatggttcaaaagttgtgattggtggacaacaagcagggcttttcgggggaccattgtatacattccataaaatattttcaatcattactttatctaaggaattaacggatacacataagcaacaagtagtaccagttttttggattgcaggagaagatcat…
		sa_c1078s861_at		↑		2.5 min		2.5 min						SA1191		conserved hypothetical protein TIGR00242		Function unknown		atgttcatgggagaatacgatcatcaattagatacaaaaggacgtatgattataccgtccaagtttcgttatgacttaaatgagcgttttattatcacaagaggccttgataaatgtttattcggttacactctagacgaatggcaacagattgaagagaaaatgaaaaccttacctatgacaaaaaaagacgcacgtaagtttatgcgtatgttcttctctggtgctgttgaagtagaacttgataagcaagggcgtattaacatccctcaaaacttgaggaaatacgctaatttaactaaagaatgtacagtaatcggtgtttcaaatcgtattgagatttgggatagagaaacttggaatgatttctatgaagaatctgaagaaagtttcgaagat…
		sa_c1082s9604cv_s_at				30 min*		30 min*		spa		Cell wall associated		SA0095		immunoglobulin G binding protein A precursor		Virulence		ttgcaatacataattcgttatattatgatgactttacaaatacatacagggggtattaatttgaaaaagaaaaacatttattcaattcgtaaactaggtgtaggtattgcatctgtaactttaggtacattacttatatctggtggcgtaacacctgctgcaaatgctgcgcaacacgatgaagctcaacaaaatgctttttatcaagtcttaaatatgcctaacttaaatgctgatcaacgcaatggttttatccaaagccttaaagatgatccaagccaaagtgctaacgttttaggtgaagctcaaaaacttaatgactctcaagctccaaaagctgatgcgcaacaaaataacttcaacaaagatcaacaaagcgccttctatgaaatcttgaac…
		sa_c1082s9604_a_at				30 min*		30 min*		spa		Cell wall associated		SA0095		immunoglobulin G binding protein A precursor		Virulence		ttgcaatacataattcgttatattatgatgactttacaaatacatacagggggtattaatttgaaaaagaaaaacatttattcaattcgtaaactaggtgtaggtattgcatctgtaactttaggtacattacttatatctggtggcgtaacacctgctgcaaatgctgcgcaacacgatgaagctcaacaaaatgctttttatcaagtcttaaatatgcctaacttaaatgctgatcaacgcaatggttttatccaaagccttaaagatgatccaagccaaagtgctaacgttttaggtgaagctcaaaaacttaatgactctcaagctccaaaagctgatgcgcaacaaaataacttcaacaaagatcaacaaagcgccttctatgaaatcttgaac…
		sa_c1084s865_a_at		↑		2.5 min		2.5 min						SA1192		conserved hypothetical protein				gtgtttcatcatatcagcgttatgttaaacgaaaccattgattatttaaatgtaaaagaaaatggtgtgtacattgactgtacgctaggtggagcgggacatgccctttatttactaaatcaattaaatgacgacggaagattaatagcaatcgatcaagaccaaactgcaattgataatgctaaagaggtattaaaggatcatttgcataaggtgacttttgttcatagcaacttccgtgaattaactcaaatattaaaagacttaaacattgaaaaagtagatggaatttattacgacttgggtgtttcaagcccacaactcgacattccagaacgaggattcagttatcaccatgacgcaacattagacatgcgtatggaccaaacacaagaacta…
		sa_c1088s869_a_at		↑		2.5 min		2.5 min		ftsL				N315-SA1023		putative cell division protein		Cell cycle control, cell division, chromosome partitioning		atggctgtagaaaaagtgtaccaaccatatgacgaacaagtttataatagtataccgaagcaacaaccacaaactaagcccgaaaagaagactgtttcgagaaaagtggttgtacaattaactaaatttgaaaaagttttatacataactttgattactgtaattgctatgttaagtatttatatgctatctttaaaaatggatgcgtatgatacgcgaggaaagattgcagatttagattataaaatagataaacaatcaagtgaaaacagtgctttacaatctgaaatcaaaaagaattcttcttatgaacgcatatacgaaaaggctaagaaacaggggatgagccttgagaacgataatgtaaaggtagtgcgtagtaatggcgaagcaaaaaat…
		sa_c1092s873_a_at		↓		2.5 min		5 min		mraY				SA1195		phospho-N-acetylmuramoyl-pentapeptide-transferase		Cell wall/membrane biogenesis		atgatttttgtatatgcgttattagcgctagtgattacatttgttttggtacctgttttaatacctacattaaaaaggatgaaatttggtcaaagtattcgagaagaaggtccacaaagccatatgaagaagactggtacaccaacgatgggtggactaacatttctattaagtattgtgataacgtctttggtggctattatatttgtagatcaagctaatccaatcatactgttattatttgtgacgattggttttgggttaattggttttatagatgattatattattgttgttaaaaagaataaccaaggtttaacaagtaaacagaagtttttggcgcaaattggtattgcgattattttctttgttttaagtaatgtgtttcatttggtgaat…
		sa_c1096s877_a_at		↓		2.5 min		15 min		murD				SA1196		UDP-N-acetylmuramoylalanine--D-glutamate ligase		Cell wall/membrane biogenesis		ttggagtgcattaagatgcttaattatacagggttagaaaataaaaatgtattagtcgtcggtttggcaaaaagtggttatgaagcagctaaattattaagtaaattaggtgcgaatgtgactgtcaatgatgggaaagacttatcgcaagatgctcatgcaaaagatttagaatctatgggtatttctgttgtaagtggaagtcatccattaacattgcttgataataatccaataattgttaaaaatcctggaataccttatacagtatctattattgatgaagcagtgaaacgaggtttgaaaattttaacagaagttgagttaagttatctaatctctgaagcaccaatcatagctgtaacgggtacaaatggtaaaacgacagttacttctcta…
		sa_c1100s881_a_at		↓		2.5 min		5 min		divlB				SA1197		cell division protein		Cell wall/membrane biogenesis		ttgatggatgataaaacgaagaacgatcaacaagaatcaaatgaagataaagatgaattagaattatttacgaggaatacatctaagaaaagacggcaaagaaaaaggtcaaaggctacacatttttctaatcaaaataaagatgatacatctcaacaagctgattttgatgaagaaatttacttgataaataaagacttcaaaaaagaagaaagcaatgatgaaaataatggttctgcttctagtcatgcgaatgataataatatcgatgattctacagactctaatattgaaaatgaggattatagatataatcaagaaattgacgaccaaaatgaatcgaatggaattgcagtcggcaacgaacaacctcaatcagctcctaaagaacaaaatagc…
		sa_c1104s883_a_at				5 min*		5 min		ftsA				SA1198		cell division protein		Cell cycle control, mitosis and meiosis		atggaagaacattactacgtaagtattgatattggatcatcaagcgtaaaaacaatagtaggcgagaaatttcacaatggtataaatgtgataggtacaggacaaacctacacgagcggtataaaaaatggtttaattgatgattttgatattgcgcgacaagcaatcaaagacacaattaaaaaggcatcaatcgcttcgggtgttgatattaaagaagttttcctgaaattacctatcattggaacggaagtttatgatgaatcaaatgaaatcgacttttatgaggatacagaaatcaacggttcacatatcgaaaaagtattagaaggtattagagaaaaaaatgatgtgcaagaaacagaagtaattaatgtgttcccgattcgttttatagtc…
		sa_c1108s889_at				2.5 min		2.5 min		sarS				SA0096		staphylococcal accessory regulator S		Transcription		gtgcatatacaaggagataaaacaatgaaatataataaccatgacaaaattagagattttataatcattgaagcatatatgtttcgttttaagaaaaaagtcaagcctgaagtcgatatgactataaaagaatttatattactgacttatttatttcatcagcaagaaaacacacttccatttaagaagattgtttcagatttatgttataaacaatcggatttagtacagcatataaaagtacttgtgaaacattcatatattagtaaagttcgaagtaaaattgatgagcgtaatacttacatttcaatatctgaagaacaacgagagaaaattgcagaacgtgttacattgtttgatcaaatcattaaacaatttaaccttgcagatcaaagtgaa…
		sa_c1112s893_a_at				2.5 min		5 min						SA1200		conserved hypothetical protein		Function unknown		gtgaatgataattttaaaaagcaaccgcatcatttaatatatgaagaattattacaacaaggtattactctaggtattacaactagaggagatggtttaagcgactatcctaaaaatgcttttaatatggcgagatatattgatgatcgcccatataatattactcaacatcaattgcaattagctgaagaaattgcgtttgatagaaaaaattgggtgtttcccatccaaacacatgaaaataaagtcgcttgtattacaaaggatgatataggcacaaatatagacactttaactgatgcgcttcatggtattgatgcgatgtacacatatgatagtaatgtcttattaacgatgtgttatgcagactgtgtaccagtatatttttatagtacaaaa…
		sa_c1116s897_a_at				2.5 min		5 min		ylmF				SA1202		YlmF protein		Function unknown		gtgagccacttggctttaaaagatttatttagtggattttttgtaatagatgatgaagaggaagtagaagtacctgacaaacaacaacaggtcaatgaagcgccagcaaaagagcagtcacaacaaacaacaaaacaaaacgcaatcaaatcagtccctcaaaaatctgcatcaagatatacaacaacgtcagaagaaaggaataaccgtatgtctaattattcaaaaaataattcacgtaatgttgtaactatgaacaatgctacaccaaacaatgcatcacaagaaagttcaaaaatgtgtttattcgaaccacgtgttttttcagatacacaagatattgctgatgagcttaaaaaccgccgtgcgacacttgtcaatttacaacgtattgataaa…
		sa_c1122s901_a_at		↓		2.5 min		2.5 min		ylmH				SA1204		YlmH protein		Function unknown		atggtattttataatttttttaaggtagtgattaacatagatatttatcaacactttagacaggaagaatacgaattaattgatcagctaacggataaatgtgatcaagcggaacaacattatgcaccagtattaacgcattttttagatccaagagggcaatatatattggaagtgatttgtggcagttatgaagatttaaacgtctctttttatggcgggcctaatgctgaaagaaaaagagcaatcatttcgccgaactattatgaacctaaagaaagtgactttgaattaactttaatggaaatagagtatcctgaaaaattcgtcactttaaaacatcaacatattttagggacattaatgtctttaggtatcgaacgcgaacaagttggagat…
		sa_c1124s904_a_at				2.5 min		2.5 min						SA1205		cell-division initiation protein, putative		Cell cycle control, mitosis and meiosis		atgccttttacaccaaatgaaattaagaataaagagttttcacgtgtaaagaatggtttagaacctactgaagttgctaattttttggagcaactaagcactgaaattgaacgtcttaaagaagataaaaaacaacttgaaaaagtaatcgaagagagagatactaatattaagtcttatcaagacgtgcatcaatctgtaagtgatgctttgatacaagctcaaaaagctggtgaagaaactaagcaagctgcagagaaacaagctgaagcgattatagctaaggcagaagcgcaagctaatcaaatggttggtgacgcggtagaaaaagcacgccgtttagcattccagactgaagatatgaaacgtcaatcaaaagtatttagatcgcgtttccgt…
		sa_c1128s910_a_at		↓		2.5 min		15 min		ileS				SA1206		isoleucyl-tRNA synthetase		Translation		gtgaaaaaaatggattacaaagaaacgttattaatgcctaaaacagatttcccaatgcgaggtggtttaccaaacaaggaaccgcaaattcaagaaaaatgggatgcagaagatcaataccataaagcgttagaaaaaaataaaggtaacgaaacattcattttacatgatggcccaccatacgcgaatggtaacttacatatgggacatgccttgaacaaaattttaaaagactttattgtacgttataaaactatgcaagggttctatgcaccatacgtaccaggttgggatacacatggtttaccaattgaacaagcattaacgaaaaaaggtgttgaccgaaagaaaatgtcaacagctgaattccgtgagaaatgtaaagaatttgctttagaa…
		sa_c1132s914_a_at				2.5 min		2.5 min						SA1207		glyoxalase family protein		General function prediction only		atgtatcataacagtaacgcaaactttgtcaatggtatcactttaaatgtgagagataagaatgaattaaagccattttatgaggacatattaggattaaatattataaatgagacattaacatcgatacaatatgaagtaggtcaaaataatcatgtcattacacttgttgaattacaaaatggacgtgaacctttaatgtccgaagcgggactgtttcatatcgcaattaaactacctcaaattagtgatttagctaatttactaattcatttaagcgaatatgatattccagttaacggaggtatacagcctgcttcgttatcattattttttgaagacccggaaggaaacggttttaaattttatgttgataaagacgaagcgcaatggacgagg…
		sa_c1139s920_a_at		↓		2.5 min		2.5 min		IspA				SA1208		lipoprotein signal peptidase		Cell wall/membrane/envelope biogenesis/Intracellular trafficking, secretion, and vesicular transport		ttgtcttatggacgattgattggaggaacgaaaatgcacaaaaaatattttattggcacttccattttaatagcagtatttgtcgttatatttgaccaagttactaaatatattatagctactacaatgaaaattggagattcatttgaagtgataccgcactttttaaacataacatcacatcgaaataatggtgctgcatggggaatattgagtggaaaaatgacatttttctttattattaccattattatattaatagccttagtatatttctttattaaagatgctcaatataatttgtttatgcaagttgctattagtttactttttgcaggtgcacttggaaactttattgatagaattttaacaggagaagttgttgactttattgataca…
		sa_c1143s924_a_at		↓		2.5 min		2.5 min						SA1209		ribosomal large subunit pseudouridine synthases, RluD subfamily		Translation		atggagacttatgaatttaacattacagataaagaacaaacaggtatgcgtgtagataagttgctgcctgaattaaataatgattggtctcgtaaccagatacaagattggattaaagcaggtttagtcgttgcaaacgataaagttgttaaatctaattataaagtgaaacttaatgatcatatagttgtcactgaaaaagaagtggttgaagctgatattctacctgaaaatttaaatttagatatttattatgaagatgacgatgttgcagttgtatataaaccgaaaggcatggtagttcatccatcaccagggcattataccaatacattagttaatggtttaatgtatcaaattaaaaatttgtcaggtattaatggagaaattcgtccaggt…
		sa_c1147s928_a_at				2.5 min		2.5 min		pyrR				SA1210		pyrimidine operon regulatory protein		Nucleotide transport and metabolism		atgtctgaacgtattataatggatgatgccgcaatacaacgtacagtgacgagaatcgctcacgaaattttggagtataacaaaggtactgataatttaattcttttaggtatcaaaacaagaggtgaatatttagcgaatcgtatacaagataaaattcatcaaattgagcaacaacgtatacctactggaacaattgatattacatactttagagatgatatagagcacatgtcatcacttacgacaaaagacgcaatagacatcgacacagatattacagataaagtagtcatcattattgatgatgtgctgtatactggtcgaacggttcgtgcttcacttgatgctattttgctaaatgctagacctattaaaattggtttagctgctttggtt…
		sa_c1151s932_a_at				2.5 min		5 min		uraA				SA1211		uracil permease		Nucleotide transport and metabolism		atgaatattatgcaaaatgatgaaatgtttgaacgaacagtaaaaccagtactagatgtaaatgaaaaaccacaaccagcgcaatgggcatttttaagcttacaacatttatttgcgatgtttggcgcaacagtactagtaccattcttaacaggactaccaatatccgcagcgttactagcttcgggaatcggtacattactttatatcttaataacgaaggcgcaaataccagcatacttgggatctagctttgcatttatcacaccaattatcacgggattaagtacgcatagcttaggagacatgcttgtagcattattcatgagtggtgttatgtacgtcatcatcggaattctaatcaaattaagtgggacagcatggttaatgaaattatta…
		sa_c1155s937_a_at				2.5 min		15 min		pyrC				SA1213		dihydroorotase		Nucleotide transport and metabolism		atgatgaaattaattaaaaacggtaaagtattacaaaatggagaattacaacaagcagatattttaattgatggtaaggtaattaaacaaattgcacctgcaattgaaccaagcaatggtgttgacatcatagatgcgaaaggtcactttgtgtcacctggatttgtcgatgttcatgttcatttacgtgaacctggtggtgaatataaagagacaattgaaactggtactaaagctgctgctagaggcggatttacaactgtatgtccaatgcctaacacaagaccggtaccagattctgtagaacattttgaagctttacaaaaattaatcgatgacaatgctcaagtacgtgtattaccttatgcttcaattacaacacgtcaattaggtaaagaa…
		sa_c1159s942_a_at				2.5 min		5 min		carA				SA1214		carbamoyl-phosphate synthase, small subunit		Amino acid transport and metabolism/Nucleotide transport and metabolism		ttgaaggcgaagttaaatttgagggggataaataatatgcaaagcaaacgttatctagtgttagaagacggttctttttacgaaggctaccgtttaggatctgataacttaactgtaggagaaattgtatttaatacagcgatgacaggttatcaagaaactatttcagatccatcatatacaggtcagatcattacttttacgtatccattaatcggtaattatggtatcaatagagacgattttgaatcattagtacctacattaaacggtattgtagtgaaagaagcgagtgcgcatccaagtaattttagacagcaaaagacacttcatgacgttttagaattgcatcaaattccagggattgcaggtgttgatacaagaagtattacgcgtaaa…
		sa_c1165s946_a_at				5 min		15 min		carB				SA1215		carbamoyl-phosphate synthase, large subunit		Amino acid transport and metabolism/Nucleotide transport and metabolism		atgcctaaacgtaatgatatcaaaacaattttagtaatagggtctgggccaattatcataggtcaagcagctgaatttgattatgctggaacacaagcatgtctagctttaaaagaagagggatatcgagttattcttgtaaattcaaatccagcgacaatcatgactgataaggaaattgcggataaagtatatatcgaaccgttaactcatgattttatagcgcgaattatacgtaaagagcaacctgacgctttacttccaactttaggtggtcaaacaggtttaaacatggcgattcaactacacgaaagtggtgtgcttcaagataataacgtccaattattaggaactgagctaacatcaattcaacaagcagaagaccgtgaaatgtttaga…
		sa_c1167s950_a_at				5 min		2.5 min		pyrF				SA1216		orotidine 5-phosphate decarboxylase		Nucleotide transport and metabolism		atgatgaaagatttaccaattattgcattagattttgaatcaaaagaaaaagtaaatcaatttttagatttatttgatgaatcattattcgtaaaagtaggtatggaacttttttatcaagaaggtcctcaattaattaatgagataaaagaaagaggccatgatgtatttttagatttaaaactgcatgatattcctaatacagttggtaaggcgatggaaggactagctaaattgaatgttgatctggtaaatgttcatgctgctggtggcgtaaaaatgatgtctgaggccattaaaggattaagaaaacataatcaagatacaaaaattattgcagtaacacagcttacgtcaacaacagaagacatgttacgacacgaacaaaatatacaaaca…
		sa_c1172s953_a_at				2.5 min		N.D.		sirB				SA0098		iron compound ABC transporter, permease protein		Inorganic ion transport and metabolism		atgctacttaaaccaaaataccaaatcgttattgctggtttatgtcttgcaatagtagctatcttaagtttaatgattggaaatacgcttgtgtcaccaggtacggtgatacaggcgttattcaactttgatagtgaaaacgatttacatgatgttgtcactggtgcacgggcgtcgagaacaatcattgcgttattgactggtgctgcccttgctgtctcaggtttgttgatgcaagcacttacacgaaacccaatagcctcaccagggcttttcggtgtcaatgcaggcgcagtattttttgtcatttttagtattacatttatccaaattcaatcttttaaaatgattgtagttattgcatttttgggggctattgttgttactgtattagttgtt…
		sa_c1175s958_a_at				5 min		2.5 min						SA1218		conserved hypothetical protein				atgaatgacaaaacatctaatgatttatatgggaagataaaacattgtaacgaatttatcaatcattcaaatgattccaatctatctagtagtcacgatgtcgacgaaagttcaacgaagcaaaaacatataaaaaataaaacaactatagatcataatgatgatttatttaaacatgtaaaggatatattacgtaaacaagaacaaatttaa
		sa_c1181s961_a_at				2.5 min		2.5 min						SA1220		fibronectin/fibrinogen binding-related protein		Transcription		atggcttatgatggattatttacaaagaaaatggttgagtctctacaatttttaacaacaggacgcgttcacaaaatcaatcaacctgataatgacacgatactaatggttgtacgtcaaaatagacaaaaccatcaattgttattgtcaatccatccaaacttttcaagattacaattgactactaaaaaatatgataatccatttaatccacccatgtttgcgcgtgtttttagaaaacacttagaaggtggtattatcgaatcgattaagcaaattggtaatgatcgtcgcattgaaatcgatataaagagtaaagatgaaattggcgatactatttaccgcactgtcatccttgagattatgggtaaacatagtaacttaattttagtagatgaa…
		sa_c1185s965_a_at				2.5 min		2.5 min		gmk				SA1221		guanylate kinase		Nucleotide transport and metabolism		atggataatgaaaaaggattgttaatcgttttatcaggaccatctggagtaggtaaaggtactgttagaaaacgaatatttgaagatccaagtacatcatataagtattctatttcaatgacaacacgtcaaatgcgtgaaggtgaagttgatggcgtagattacttttttaaaactagggatgcgtttgaagctttaattaaagatgaccaatttatagaatatgctgaatatgtaggcaactattatggtacaccagttcaatatgttaaagatacaatggacgaaggtcatgatgtatttttagaaattgaagtagaaggtgcaaagcaagttagaaagaaatttccagatgcgttatttattttcttagcacctccaagtttagatcacttgaga…
		sa_c1187s970_at				2.5 min		5 min		rpoZ				SA1222		DNA-directed RNA polymerase, omega subunit		Transcription		atgttaaatccacctttaaaccaattaacgtcacaaattaaatcaaagtatttaattgcaacaactgcagcgaaaagagcgcgtgaaattgatgaacaacctgaaactgaattattaagtgaatatcattcatttaaaccagttggtagagcgttagaagaaattgctgacggtaaaattcgccctgttatttcaagtgattattatggtaaagaatag
		sa_c1193s974_a_at				2.5 min		5 min		priA				SA1224		primosomal protein N`		Replication, recombination and repair		gtggcaataatgatagcgaaagtcatagtcgatgtcgcgtcgaagagcgttgactataaatttgattatataattcccgaacaactcgaatctgtcatccaacctggtgtgcgtgtaattgtaccttttggaccaagaacgattcaaggttatgtaatggaagtaacagcagaacctgatgcacaacttgacgtttcgaagttaaaaaaaatcatagaagtgaaagatatacaaccagaattaacatcagaattaatagctttaagtgagtggatgggttcaactcatgtcattaaacgtatttctatgctagaagtgatgcttccgagtgctattaaagcgaagtataaaaaagcatttaagatgaaagatgacatagagctaccttcagctttatta…
		sa_c1195s976_at				2.5 min		5 min						SA1225		hypothetical protein				atgaaaaagacactgggatgtttacttttaattatgcttttagtcgtagcaggttgttcttttggtgggaatcataaattatcatcaaagaaatcagaagaatcaaaacaagaaactgtaaaaaaagaatcggaagaagagaaagatccagatttagagaaatatgaagaaatagagaagaaaatgaaaggaattaaagatgcgccatctcttgataagttggatccattaatgacagaaaagtcgtttacgaatagtaaagggattcaaggatggaaagattacaaagaattaatgggtaaagtggaacttgcagattatagatttactaaagattcaaaaggatcttcaataaaagatgttgatgcattctttaaaggtaagaaaggtataaaaagg…
		sa_c1201s981_a_at		↑		2.5 min		5 min						SA1226		conserved hypothetical protein		Function unknown		atgtttgaactaaaagtgggtataataaaaagagaagctaatgacattataagcaattcaactggagggaaagaaatgcaagtaaacaaagttatttatattttattagcattgttcttaggtagttttggtattcataaattttatgccggcaagaatatgcaaggtattctacacttaatattctgttggacaggtatcccacacattttagcaattattagtgcagtgattactgttttcaaacctgctgatgaacaaggtaatgtcactttataa
		sa_c1203s985_a_at				2.5 min		2.5 min		def				SA1227		polypeptide deformylase				atggcgattaaaaagttagtaccagcatcgcatcctattttaacgaaaaaagcgcaagcagttaaaacatttgatgattcgttaaaaagattattacaagatttagaagatacaatgtatgcacaagaagctgctggcttatgtgcacctcaaattaatcagtcattgcaagtggcaattattgatatggaaatggaaggattattacaacttgttaatccgaaaattattagtcaatcaaatgaaacaataacagacttagaaggttcaattacattgccagatgtttacggcgaagtgacaagaagtaaaatgatagttgttgaaagttatgacgtcaatgggaacaaagttgaactaactgcacatgaagatgtagcaagaatgattttgcatatt…
		sa_c1207s989_a_at				2.5 min		2.5 min		fmt				SA1228		methionyl-tRNA formyltransferase		Translation		atgactaaaataatatttatgggtacaccagacttttcaacaactgttttagaaatgcttattgcagaacatgatgtcattgcagtcgtaacgcaaccagatcgacctgttggacgtaaacgtgttatgacaccaccaccagttaaaaaagttgcaatgaaatatgatttacctgtatatcagcctgaaaaattaagtggatcagaagaattagaacaattgcttcaattagatgtagatttaattgtaactgctgcttttggacaattattacctgaatcattgttggcattaccaaaacttggcgcaattaatgtacatgcatcattgttaccaaagtatagaggtggtgcaccaattcatcaggcaattatcgatggtgaacaagaaaccggcata…
		sa_c1214s994_a_at		↓		2.5 min		2.5 min		sun				SA1229		RNA-binding Sun protein		Translation		atgatagaaaacgtgagaagtcttgcttttgacacgattcaagatatattaaatgaaggtgcgtatagtaacttgcgtatcaatgaagtgttgtcagaaaatgaattaaatgcaatggataaggctttatttacagaaattgtctacggaaccgttaaaagaaaatatacgttagatttttatttaaagccttttgtgaaaacaaagattaaggcatgggttaggcaattattatggatgagtatttatcaatatgtttatttagataaagttccaaatcatgccattattaatgaagcagttgaaatagcaaaagaacgcggtggctatcataatggtaatgtcgtaaatggtattttacgtacaatgatgcgtagtgacttacctgattttaatgaa…
		sa_c1215s998_a_at		↓		2.5 min		5 min						SA1231		protein phosphatase 2C domain protein		Signal transduction		atgctagaggcacaattttttactgatactggacaacatagagataagaatgaagatgcgggtggtattttttataatcaaactaatcaacaacttttagttctgtgtgatggtatgggtggccataaagcaggagaagttgcaagtaaatttgttacagatgagttgaaatcccgttttgaagcggaaaatcttatagaacaacatcaagctgaaaattggttgcgtaataatataaaagatataaattttcagttatatcactatgcacaagaaaatgcagaatataaaggtatgggtacaacatgtgtttgtgcacttgtttttgaaaaatcagttgtgatagcaaatgtcggtgattctagagcctatgttattaatagtcgacaaattgaacaa…
		sa_c1219s9606cs_s_at		↓		2.5 min		5 min		pknB				MRSA252-SAR1196		serine/threonine-protein kinase				atgataggtaaaataataaatgaacgatataaaattgtagataagcttggcggcggtggcatgagtaccgtttatcttgcngaagatacgatacttaacattaaagttgcaattaaggcgatttttataccacctagagaaaaagaagaaacattaaaacgttttgaacgagaagtacataactcatcacagctatcacatcaaaatatagtaagtatgatcgatgttgatgaagaagatgactgttactacttagtaatggaatatatngaaggtccgactttgtctgagtatattgaaagtcatgggccattaagtgttgacacngcgattaattttacgaatcaaatattggatggcattaaacatgcgcatgatatgcgtattgtacatagagat…
		sa_c1222s1000_a_at				2.5 min		2.5 min						SA1234		conserved hypothetical protein		General function prediction only		ttgaagacaggtcgaatagtgaaatcaattagtggggtatatcaagtagacgttaatggcgaacgtttcaatacaaaaccacgaggattatttagaaagaaaaaattttcaccggtagttggtgatatagtggaatttgaagtacaaaacattaacgaaggctatattcatcaagtgtttgagcggaaaaatgagttgaaaagaccacctgtaagtaatatagatacactagtaattgtaatgagtgctgtcgagccaaatttttcaacgcaattattagatcgatttttagttattgcacattcgtatcagttaaatgcgagagttttggtgactaaaaaagataaaacaccaattgaaaagcagttcgaaattaatgagttgttgaaaatatatgaa…
		sa_c1226s1006_a_at		↑		2.5 min		5 min						SA1236		conserved hypothetical protein		Coenzyme transport and metabolism		gtgtatatgcatataaatttattatgttctgatcgacacttgccgcaagatatttgggccaaaagtaatgaaggtaaatggggcggcgttgatagaggtgctttgattttattgaagcatcaaattatcccttttttctcagtgggagactttgattcagtcagtaaagaagaacgccaacttctaacagaacagttacaaatcaaaccagttcaagctgaaaaagctgatacggatttagctttagcggttgataaagctgttgcacttggatttgatagtattacaatttatggtgcaacaggcggacgattagatcacttttttggggcaattcagttattattgaaaaaagcatattataaacatgatgttcatatagaagttatcgatcaacaa…
		sa_c1230s1008_at				5 min		N.D.		sirA				SA0099		iron compound ABC transporter, iron compound-binding protein SirA		Inorganic ion transport and metabolism		atgaataaagtaattaaaatgcttgttgttacgcttgctttcctacttgttttagcaggatgtagtgggaattcaaataaacaatcatctgataacaaagataaggaaacaacttcaattaaacatgcaatgggtacaactgaaattaaagggaaaccaaagcgtgttgttacgctatatcaaggtgccactgacgtcgctgtatctttaggtgttaaacctgtaggtgctgtagaatcatggacacaaaaaccgaaattcgaatacataaaaaatgatttaaaagatactaagattgtaggtcaagaacctgcacctaacttagaggaaatctctaaattaaaaccggacttaattgtcgcgtcaaaagttagaaatgaaaaagtttacgatcaatta…
		sa_c1234s1012_at				15 min		stable		rpmB				SA1238		ribosomal protein L28		Translation		atgggtaaacaatgtttcgtaacaggtcgtaaagcttcgactggtaacagacgttcacacgctttaaactctactaaacgtagatggaacgctaaccttcaaaaagttagaatcctagttgacggtaaacctaaaaaagtttgggtttctgcacgtgctttaaaatctggtaaagtaactagagtttaa
		sa_c1238s1018_a_at				2.5 min		2.5 min						SA1239		conserved hypothetical protein				ttgaaatttaggagggacaaagatatgacattagagatttcaaatgattacggtaaaattgatatttcaaacgaagtgattgcttcggttgtaggtggaaaggccgttgaatgttatggtattgtaggtatggcatctagacaacaagttagagatggtattgcggaaatactaggacatgaaaattatgctaaaggcatcaaagtaactgaaaataatggcgtagtggatatagatatgtacattattgtaagttacggtgtgaaaatatctgaagttgccaataatgtacaatcaacagtgaaatatactttggaaaaatcacttaatgtatcagtaaattcaatcaatatatatgtacaaggtgtacgtgtgaataatacaggcaagaaagcttag
		sa_c1242s1022_a_at		↓		2.5 min		5 min						SA1240		DAK2 domain protein		General function prediction only		atgattagcaaaattaatggtaaattatttgccgatatgattatacaaggggcacaaaatttatctaacaatgcagatttggtagattctttgaatgtgtatccagtgccagatggtgatacaggaacaaatatgaatcttactatgacttcaggtcgcgaagaagtagagaataatttgtcgaaaaatatcggcgaattaggtaaaacattctcgaaaggtttactaatgggtgcaagaggtaactctggtgtcatcttgtcacaattattcagaggattttgtaaaaatattgaaagtgaatctgaaattaattcaaaattgttagctgaaagttttcaagctggtgttgaaacggcatataaagctgttatgaaaccagttgaaggtacaatactt…
		sa_c1246s1026_a_at		↑		2.5 min		2.5 min		recG				SA1241		ATP-dependent DNA helicase RecG		Replication, recombination and repair		ttggctaaagtaaacttaatagaaagtccatattctcttttacaattaaaaggtataggtcctaagaaaatagaagtattgcaacaactaaatattcatacagtggaagatcttgttctttatttgccaactagatatgaagataatacagtgattgatttgaatcaagcagaagatcaatctaacgttacgatagaaggacaagtatatacagctccagtagttgcattttttggaagaaataaatcaaaattaaccgttcatttaatggtaaataatattgctgtcaaatgtatttttttcaatcaaccgtatttaaaaaagaaaatcgaattaaatcaaactataactgttaaaggtaagtggaatagggttaaacaggaaattactggtaatagg…
		sa_c1250s1027_at		↓		2.5 min		2.5 min						SA1242		conserved hypothetical protein		Secondary metabolites biosynthesis, transport and catabolism		atgaggggtgagacgttgaaactaaagaaagataaacgtagagaagcaatcagacaacaaattgatagcaatcccttcatcacagaccatgaactaagcgacttatttcaagtgagtatacaaacaattcgtttagatcgcacttatttaaacataccagaattaaggaagcgtattaaattagttgctgaaaagaattatgaccaaataagttctattgaagaacaagaatttattggtgatttgattcaagtcaatccaaatgttaaagcgcaatcaattttagatattacatcggattctgtttttcataaaactggaattgcgcgtggtcatgtgctgtttgctcaggcaaattcgttatgtgttgcgctaattaagcaaccaacagttttaact…
		sa_c1256s1031_a_at				2.5 min		5 min		plsX				SA1243		fatty acid/phospholipid synthesis protein PlsX		Lipid transport and metabolism		atgataagcgaggataaaattatggttaaattagcaattgatatgatgggtggcgacaatgcgcctgatatcgtattagaagccgtacaaaaggctgttgaagactttaaagatctagaaattatacttttcggtgacgaaaaaaagtataatctgaaccatgaacgaatcgaatttagacattgttctgaaaagattgaaatggaagatgagcctgttagagcgattaaacgtaaaaaagatagctcaatggtaaaaatggctgaagctgtgaaatctggtgaagcagatggatgtgtgtcagcaggtaatactggtgctttaatgtcagctggtttattcattgttggacgtattaaaggtgtagctagaccggctttagtagtaacattgccaacg…
		sa_c1260s1035_a_at		↓		2.5 min		15 min		fabD				SA1244		malonyl CoA-acyl carrier protein transacylase		Lipid transport and metabolism		gtgaatcaaatgagtaaaacagcaattatttttccgggacaaggtgcccaaaaagttggtatggcgcaagatttgtttaacaacaatgatcaagcaactgaaattttaacttcagcagcgaacacattagactttgatattttagagacaatgtttactgatgaagaaggtaaattgggtgaaactgaaaacacacaaccagctttattgacgcatagttcggcattattagcagcgctaaaaaatttgaatcctgattttactatggggcatagtttaggtgaatattcaagtttagttgcagctgacgtattatcatttgaagatgcagttaaaattgttagaaaacgtggtcaattaatggcgcaagcatttcctactggtgtaggaagcatggct…
		sa_c1264s1041_at		↓		15 min		30 min		acpP				SA1247		acyl carrier protein				gtggaaaatttcgataaagtaaaagatatcatcgttgaccgtttaggtgtagacgctgataaagtaactgaagatgcatctttcaaagatgatttaggcgctgactcacttgatatcgctgaattagtaatggaattagaagacgagtttggtactgaaattcctgatgaagaagctgaaaaaatcaacactgttggtgatgctgttaaatttattaacagtcttgaaaaataa
		sa_c1268s1046_a_at				2.5 min		2.5 min		rnc				SA1248		ribonuclease III		Transcription		atgtctaaacaaaagaaaagtgagatagttaatcgttttagaaagcgctttgatactaaaatgacagagttaggctttacttatcaaaatattgatttataccaacaagcattttcgcattcgagttttattaatgattttaatatgaatcgtttagaccataatgagcgtttagagtttttgggtgatgcggtattagaattgacggtttcacgatatttatttgataaacatcccaacttgccagaagggaatttaacaaaaatgcgtgccactattgtatgtgagccctcacttgtaatatttgcgaataaaattggattgaacgaaatgattttacttggtaaaggtgaagagaaaacagggggacgtacaagaccatcattaatatcagatgca…
		sa_c1274s1050_a_at				2.5 min		2.5 min						SA1250		chromosome segregation SMC protein, putative		Cell cycle control, mitosis and meiosis		atggtttatttaaaatcaatagatgccattggatttaagtcttttgcagatcaaaccaatgttcaattcgataaaggtgtaactgcaattgttggtccaaatggaagcggtaaaagtaatattacagatgctattaaatgggtgttgggtgaacaatcggctaaatcattacgtggctcaaaaatggaagatattatcttctcaggtgcagaacatcgcaaagctcaaaattatgctgaagtacagttaagattagataatcattctaaaaagctcagtgttgatgaaaacgaagttattgtaacaagaagattgtatcgaagtggtgaaagtgagtactacataaataatgaccgtgcaagattaaaagatattgccgatttatttttagattctgga…
		sa_c1280s1054_a_at				2.5 min		15 min		ftsY				SA1251		cell division protein FtsY, putative		Intracellular trafficking and secretion		atgagcttttttaaacgcttaaaagataagtttgcaacaaataaagaaaatgaagaagttaaatccttaacagaagaacaaggtcaagacaaattagaagatacacattctgaaggttcaacgcaggacgcaaatgatttagcagaaaatgctgaagtgaaaaagaagccacgcaagttgagtgaagcggattttgatgacgatggcttaatatcaattgaagattttgaagaaattgaagctcaaaaaatgggtgctaaatttaaagcaggactcgaaaaatctcgtcaaaatttccaagaacaattaaataatttgatagcgagatatcgtaaagtagatgaagacttttttgaagctttagaagaaatgttaatcactgcagacgtcggttttaat…
		sa_c1282s1055_a_at				2.5 min		15 min						SA1252		conserved hypothetical protein		Function unknown		atgggtcaaaatgatttagttaaaacgttacgaatgaattatttgtttgatttttatcaatccttattgacgaataaacaacgtaattatttggaattattttatcttgaagattattctttaagtgaaatcgcagatacttttaatgtgagtagacaagcagtttatgataatataagaagaactggcgatttagttgaagattatgaaaagaaattggaattataccagaaatttgagcaacgccgagaaatatatgatgaaatgaaacaacatttaagtaatccagaacaaatacaacgttatattcaacaattagaagacttagaatag
		sa_c1288s1061_a_at				2.5 min		15 min		ffh				SA1253		signal recognition particle protein		Intracellular trafficking and secretion		ttgagggaggacatcgatatggcatttgaaggcttatcagaacgcctgcaagcgacgatgcaaaaaatgcgtggtaagggtaaacttactgaagctgatataaagataatgatgcgtgaagtaagattagcgttatttgaggctgacgtaaactttaaagtggtaaaagaatttattaaaacagtatcagaacgcgcattaggttccgatgtaatgcaatcattaacaccagggcaacaagttattaaaatagttcaagatgaattaacgaagttgatgggtggagaaaatacatcgattaatatgtcaaataaaccacctactgttgttatgatggttggtttacaaggtgctggtaaaacaacaactgcaggtaaattagcattattgatgcgtaaa…
		sa_c1290s1065_at		↓		2.5 min		2.5 min		rpsP				SA1254		ribosomal protein S16				atggcagttaaaattcgtttaacacgtttaggttcaaaaagaaatccattctatcgtatcgtagtagcagatgctcgttctccacgtgacggacgtatcatcgaacaaatcggtacttataacccaacgagcgctaatgctccagaaattaaagttgacgaagcgttagctttaaaatggttaaatgatggtgcgaaaccaactgatacagttcacaatatcttatcaaaagaaggtattatgaaaaaatttgacgaacaaaagaaagctaagtaa
		sa_c1294s1067_a_at		↓		2.5 min		2.5 min		rimM				SA1255		16S rRNA processing protein		Translation		atgagagttgaagttggtcaaattgttaacacacatggtattaaaggtgaaattaaagtaaaatccaattcagactttacagacgttcgttttcaacccggtcaagtgctgacagttgtgcataacaataacgaccttgaatatactgttaagtcacatagagtgcataaagggcttcatatgcttacatttgaaggtattaataatattaatgatattgagcatttaaaagggagttctatttatcaagagcgtgatcatgaagatatcgtacttgaggaaaatgaattttattattcagatattataggatgtgcagtttttgatgatcaaaaaacaccaataggtcgtgtaattaatatatttgaaacaggtgcgaatgatgtgtgggtgattaaa…
		sa_c1300s1073_a_at		↓		2.5 min		2.5 min		trmD				SA1256		tRNA (guanine-N1)-methyltransferase				atgaaaattgattatttaactttatttcctgaaatgtttgatggtgttttaaatcattcaattatgaaacgtgcccaagaaaacaataaattacaaatcaatacggttaattttagagattatgcaattaacaagcacaaccaagtagatgattatccgtatggtggcggacaaggtatggtgttaaagcctgaacctgtttttaatgcgatggaagacttagatgtcacagaacaaacacgcgttattttaatgtgtccacaaggcgagccattttcacatcagaaagctgttgaattaagcaaggctgaccacatcgttttcatatgcggacattatgaaggttacgatgaacgtatccgaacacatcttgtcacagatgaaatatcaatgggtgac…
		sa_c1302s1077_a_at		↓		15 min*		5 min		rplS				SA1257		ribosomal protein L19				atgacaaatcacaaattaatcgaagcagtaactaaatcacaattgcgtacagacttaccaagtttccgtcctggtgatactttacgtgtacacgtacgtatcattgagggtactcgtgagcgtatccaagtattcgaaggcattgtaattaaacgtcgtggcggtggcgtttctgaaacgtttacagttcgtaaaatttcatcaggtgttggcgtggaacgtacattcccattacacacaccaaaaattgaaaaaatcgaagttaaacgtcgtggtaaagtacgtcgtgctaaattatattacttacgtagtttacgtggtaaagctgctagaatccaagaaattcgttaa
		sa_c1310s1083_a_at		↑		2.5 min		5 min						SA1259		conserved hypothetical protein				ttgaaagttgaggataatgttgtgttaaaaaagtggctaaattcaaacgtcaaacaattctttgttataactttcattagtgtaatattaacgcttattttattttctactcatatctatgattatattgtgaatggtactgtttttagcggggctggagatggattccgtcaaatgatgccatttcaaatgtatttgtatgaacatctacgtagtttttctagtttatatgatgcatcgtttggattaggtggcgattatatgaaaggactatcatattattattcgctgtcacctttaatgtggctaaattttctattcattaaaataggagaaacggttggtatatttaatccgacgacaatacatttttggccgacaaaccaacttattatggct…
		sa_c1316s1090_a_at		↓		2.5 min		2.5 min						SA1260		GTP-binding protein, putative		General function prediction only		atggttattcaatggtatccaggacatatggcgaaagccaaaagagaagtaagtgaacaattaaaaaaagtagatgtagtgtttgaactagtagatgcaagaattccatatagttcaagaaaccctatgatagatgaagttattaaccaaaaaccacgtgttgttatattaaataaaaaagatatgtctaatttaaatgagatgtcaaaatgggaacaattttttattgataaaggatactatcctgtatcagtggatgctaagcacggtaaaaatttaaagaaagtggaagctgcagcaattaaggcgactgctgaaaaatttgaacgcgaaaaagcgaaaggacttaaacctagagcgataagagcaatgatcgttggaattccaaatgttggtaaa…
		sa_c1320s1091_a_at		↓		2.5 min		5 min		rnhB				SA1261		ribonuclease HII		Replication, recombination and repair		atgacgctaacaattaaagaagttacgcagttgattaatgcggttaatacaatagaagaattagaaaatcatgaatgctttttagatgagcgaaaaggtgttcaaaatgccatagctaggcgcagaaaagcgttagaaaaagaacaagctttaaaagaaaagtatgttgaaatgacttactttgaaaatgaaatattaaaagagcatcctaatgctattatttgtgggattgatgaagttggaagaggacctttagcaggtccagtcgttgcatgcgcaacaattttaaattcaaatcacaattatttgggccttgatgactcgaaaaaagtacctgttacgaaacgtctagaattaaatgaagcactaaaaaatgaagttactgcttttgcatatggg…
		sa_c1322s1097_a_at		↑		2.5 min		2.5 min		sucC				SA1262		succinyl-CoA synthase, beta subunit		Energy production and conversion		atgaatatccacgagtatcaaggtaaagaaatatttcgttcaatgggcgttgcagttccagaaggacgagtagcatttactgctgaagaagcggtggagaaagcaaaagaattaaattctgatgtatatgttgtaaaagcacaaattcatgctggaggtagaggtaaagcaggcggagtaaaaattgctaaatctttatctgaggtagaaacatatgcaaaagaattattagggaaaactttggtgacacatcaaactggtccagaaggtaaagaaattaaacgtttatatatcgaagaaggttgtgctattcaaaaagaatattacgttggattcgttattgatcgtgcgactgaccaagtaacattgatggcgtctgaagaagggggcactgagatt…
		sa_c1326s1101_a_at		↑		2.5 min		5 min		sucD				SA1263		succinyl-CoA synthase, alpha subunit		Energy production and conversion		atgagtgtatttatagataagaatactaaagtaatggtacaaggtattacagggtctactgcccttttccatacaaaacaaatgcttgattatggtacgaaaatagtagcaggtgtgacgcctggtaaaggtggtcaagttgttgaaggcgttcctgttttcaacactgttgaagaagctaaaaatgaaactggggcaacggtttcagtcatttacgttccagcaccatttgctgcagactcaattttagaagcagctgatgcagacttagatatggttatttgtatcactgaacatattcctgtattagacatggttaaagttaaacgctacttacaaggtagaaaaacacgtttagttggtccgaactgtccaggtgtgattacagcagatgaatgt…
		sa_c1344s1117_a_at				2.5 min		2.5 min						SA1266		DNA processing protein DprA, putative				ttgattaaactatttttgcttaagttatactgggcacacttttcgactaaacaaattcatcaatttttaatggcatatcctaatgtaattaaagaggagggaagaaaaaaagatagttatttatgtgaatgggtgaatagggaagaaaatgttcttttattacgtaaatactatgcttttataaaacttgatcataacgatattattaaagaactgcagaaattaaaagtaagttacattacatatatggattctgaatacccagtgctattaaaagaaatatatcaatttccattacttcttttctataaagggaacatcaaattaataaataatatgcatcatttggcagtagtaggtgcaagagattctacaagttatacccaacagtctttagaa…
		sa_c1346s1119_a_at		↓		2.5 min		5 min		gid				SA1268		Gid protein		Translation		atgactcaaactgtaaatgtaataggtgctggtcttgccggttcagaagcggcatatcaattagctgaaagaggaattaaagttaatctaatagagatgagacctgttaaacaaacaccagcgcaccatactgataaatttgcggaacttgtatgttccaattcattacgcggaaatgctttaactaatggtgtgggtgttttaaaagaagaaatgagaagattgaattctataattattgaagcggctgataaggcacgagttccagctggtggtgcattagcagttgatagacacgatttttcaggttatattactgaaacacttaaaaatcatgaaaatatcacagttattaatgaagaaattaatgccattccagatggatacacaattatcgca…
		sa_c1352s1125_a_at		↑		2.5 min		2.5 min						SA1269		integrase/recombinase		Replication, recombination and repair		ttgaatcatattcaagaagcgtttttaaatacattgaaagttgaacggaatttttcggaacatacattgaaatcatatcaagatgacttaattcagtttaatcaatttttagaacaagaacatttacagttgaaaacttttgaatacagagatgctagaaattatttgagctatttatattcaaatcatttgaaaagaacatctgtttctcgtaaaatctcaacgttaagaactttctatgaatattggatgacgcttgatgagaacattattaatccatttgttcaattagtacatccgaaaaaagaaaaatatcttccgcaattcttttacgaagaagaaatggaagcgttattcaaaactgtagaagaggacacttcaaaaaatttacgggatcga…
		sa_c1356s1129_a_at				2.5 min		5 min		hslU				SA1271		heat shock protein HslVU, ATPase subunit		Posttranslational modification, protein turnover, chaperone		atgaaattaatggatacagctggaataagattaactccaaaagaaatcgtatctaaattaaatgaatatatcgttggacaaaatgatgctaaacgtaaagtggcaattgccctacgtaatcgatacagaagaagtttattagatgaggaatcaaagcaagaaatttcacctaaaaatattttgatgattggaccaaccggcgttggtaaaactgaaattgcaagaagaatggccaaagttgtcggcgcgccatttataaaagtagaagctactaaatttactgagctaggttatgtaggacgagatgttgaaagtatggttagagatcttgttgatgtttcagtaagattagtcaaggcgcagaaaaaatcattggtacaagatgaagcaacagctaag…
		sa_c1358s1133_a_at		↑		N.D.		5 min						SA0103		drug transporter, putative		Transport		atgattaatcagtctatatggcgcagtaactttcgcattttatggctcagtcagtttatagcgattgctggactgacagtacttgtgccattattgccaatttatatggcatcactacaaaatctatcagtcgtagaaatacagttgtggagtggtatagcgattgctgctccagctgtaacgacgatgatagcttcgccgatatgggggaagctaggtgataagatcagccgaaaatggatggtgttaagagcgttacttggtttggcggtatgcttatttttaatggcattgtgtacgacaccattacagtttgtacttgtgaggttattgcagggactatttggtggtgttgttgatgcatcaagtgcgtttgcgagtgcagaggcgccagctgaa…
		sa_c1362s1136_a_at				2.5 min		5 min		frr				SA1278		ribosome recycling factor				atgagtgacattattaatgaaactaaatcaagaatgcaaaaatcaatcgaaagcttatcacgtgaattagctaatatcagtgcaggaagagctaattcaaatttattaaacggcgtaacagttgattactatggtgcaccaacacctgtacaacaattagcaagcatcaatgttccagaagcacgtttacttgttatttctccatacgacaaaacttctgtagctgacatcgaaaaagcgataatagcggctaacttaggtgtcaacccaacaagtgatggtgaagtgatacgtattgcagtacctgccttaacagaagagcgtagaaaagagcgcgttaaagatgttaagaaaattggtgaagaagctaaagtatctgttcgaaatattcgtcgtgat…
		sa_c1368s1139_a_at		↓		2.5 min		5 min						SA1281		membrane-associated zinc metalloprotease, putative		Cell wall/membrane biogenesis		gtgagctatttagttacaataattgcatttattattgtttttggtgtactagtaactgttcatgaatatggccatatgttttttgcgaaaagagcaggcattatgtgtccagaatttgcgatcggtatggggccaaaaatttttagttttagaaaaaatgaaacactttacactattaggttattgcctgttggtggatatgttcgtatggcaggagatggcttagaagagccaccagtcgagcccggtatgaacgttaaaattaaacttaatgaagaaaatgaaataacacatatcatattagatgatcatcataagtttcaacaaattgaagcgatcgaagttaaaaaatgtgattttaaggatgacttattcatagaaggtatcactgcttatgat…
		sa_c1370s1143_a_at		↓		2.5 min		15 min		proS				SA1282		prolyl-tRNA synthetase		Translation		atgaagcaatccaaagtttttataccaacgatgcgtgacgtgccatcagaagcagaagcacaaagtcatcgtttattattgaaatcgggtttgataaaacaaagtacaagtgggatttatagttatttaccgctagcaacacgtgtgttaaataatattactgcaattgtgcgacaagaaatggaacgtatcgattctgttgaaattttaatgccagcgttacaacaagctgaattatgggaagaatcaggacgttggggtgcatatggcccagaattaatgcgtttacaagatagacatggaagacaatttgcattaggtccaacacatgaagaattagttacatcaatagtaagaaatgaattgaaatcatacaaacaattaccgatgacattattc…
		sa_c1376s1149_a_at				2.5 min		15 min		polC				N315-SA1107		DNA polymerase III, alpha chain PolC-type				gtggtaattgtcttggcaatgacagagcaacaaaaatttaaagtgcttgctgatcaaattaaaatttcaaatcaattagatgctgaaattttaaattcaggtgaactgacacgtatagatgtttctaacaaaaacagaacatgggaatttcatattacattaccacaattcttagctcatgaagattatttattatttataaatgcaatagagcaagagtttaaagatatcgccaacgttacatgtcgttttacggtaacaaatggcacgaatcaagatgaacatgcaattaaatactttgggcactgtattgaccaaacagctttatctccaaaagttaaaggtcaattgaaacagaaaaagcttattatgtctggaaaagtattaaaagtaatggta…
		sa_c1378s1153_a_at				2.5 min		5 min						SA1284		conserved hypothetical protein		Function unknown		atgagtaaaattacagaacaagtagaagtgattgttcaaccaattatggaagacttgaattttgaacttgtagacgttgaatatgtcaaagagggtagagatcattttcttagaatctctattgataaagaaggtggcgtagatttaaatgattgtacgctagcttctgaaaaaataagtgaagctatggatgcaaatgatcctattcctgaaatgtattatttagacgtagcgtcacctggtgcagaacgtccaattaaaaaagaacaagatttccaaaatgcaataactaaacctgtatttgtttctttatatgtaccaattgaaggtgaaaaggaatggttaggcattttacaagaagtcaataatgaaacaattgtagtacaagttaaaatcaaa…
		sa_c1384s1156_a_at				2.5 min		5 min						SA1285		N utilization substance protein A, putative		Transcription		gtgtcaagtaatgaattattattagctactgagtatttagaaaaagaaaagaagattcctagagcagtattaattgatgctattgaagcagctttaattactgcatacaaaaagaattatgatagtgcaagaaatgtccgtgtggaattaaatatggatcaaggtactttcaaagttatcgctcgtaaagatgttgttgaagaagtatttgacgacagagatgaagtggatttaagtacagcgcttgttaaaaaccctgcatatgaaattggtgatatatacgaagaagatgtaacacctaaagattttggtcgtgtaggtgctcaagcagcgaaacaagcagtaatgcaacgtcttcgtgatgctgaacgtgaaattttatttgaagaatttatagac…
		sa_c1390s1164_a_at		↓		2.5 min		15 min						SA1287		30S ribosomal protein L7		Translation		atgagtatagatcaaatattaaactttttaggattagcaatgagagctggtaaagtaaaaacaggtgaatcagtcattgttaatgagattaaaaaaggaaatttgaagctcgttattgttgcaaatgatgcgtctgataatacagctaaattaattacagataaatgtaagagttacaaagttccattcagaaagtttggaaatcgaaatgaattgggaatagcacttggaaaaggtgagcgtgttaatgtagggattactgacccaggctttgctaaaaagttgctatcaatgatagatgaatatcataaggagtga
		sa_c1394s1169_a_at				2.5 min		30 min		infB				SA1288		translation initiation factor IF-2		Translation		atgaatatcataaggagtgattatatgagtaaacaaagaatttacgaatatgcgaaagaattaaatctaaagagtaaagagattatagatgagttaaaaagcatgaatatagaggtttcaaatcatatgcaagctttggaagatgaccaaattaaagcattagataaaaagttcaaaaaagaacaaaagaacgacaataaacaaagcactcaaaataatcaccaaaaatcaaacaatcaaaaccaaaataaagggcaacaaaaagataacaaaaagaatcaacaacaaaataataaaggcaacaaaggcaataaaaagaataatagaaataataagaaaaataacaagaataataaaccacaaaatcaaccagctgctccaaaagaaataccatcaaaa…
		sa_c1398s1173_at		↓		2.5 min		2.5 min		rbfA				SA1289		ribosome-binding factor A		Translation		atgagcagtatgagagcagagcgtgttggtgaacaaatgaagaaggaattaatggatatcatcaacaataaagtcaaagatcctcgagttggttttattacaattacagatgttgttttaacaaatgatttatcgcaggctaaagtatttttaactgtattaggtaacgataaagaagtagaaaatacatttaaagcacttgataaagcaaaaggcttcattaagtctgaattaggttctagaatgcgattacgtattatgccggaattaatgtatgaatatgatcaatcaatcgaatatggtaataaaattgaacgaatgattcaagatttacacaaacaagatagataa
		sa_c13s15_a_at				2.5 min		5 min		recF				SA0004		recF protein		Replication, recombination and repair		atgaagttaaatacactccaattagaaaattatcgtaactatgatgaggttacgttgaaatgtcatcctgacgtgaatatcctcattggagaaaatgcacaaggaaagacaaatttacttgaatcaatttataccttagctttagcaaaaagtcatagaacgagtaatgataaggaactcatacgttttaatgctgattatgctaaaatagaaggtgagcttagttatagacacggcacgatgccattaacaatgtttataactaaaaaaggtaaacaagtcaaagtgaatcacttagagcaaagtcgtctaactcaatatattggacacctcaatgtggttctatttgcgccagaagatttgaatattgtaaaaggctctcctcaaataagacgacgc…
		sa_c1404s1177_a_at				2.5 min		5 min		truB				SA1290		tRNA pseudouridine 55 synthase		Translation		atgtataatgggatattaccagtatataaagagcgcggtttaacaagtcatgacgttgtattcaaattgcgtaaaatattaaaaactaaaaaaataggtcacacgggtacgcttgatcccgaagttgcaggcgtgttaccggtatgtataggtaatgcaacgagagttagtgattatgttatggatatgggcaaagcttatgaagcaactgtatcgataggaagaagtacaacgactgaagatcaaacgggtgatacattggaaacaaaaggtgtacactcagcagattttaataaggacgatattgaccgattgttagaaaattttaaaggtgttattgaacaaattccgccaatgtattcatcagtcaaggtgaatggcaaaaaattatatgaatat…
		sa_c1406s1179_a_at				2.5 min		2.5 min		ribF				SA1291		riboflavin biosynthesis protein RibF		Coenzyme transport and metabolism		atgaaagtcatagaagtgacacatcctatacaatctaaacagtatattacagaggatgttgcaatggcattcggatttttcgatggcatgcataaaggtcatgacaaagtctttgatatattaaacgaaatagctgaggcacgcagtttaaaaaaagcggtgatgacatttgatccgcatccgtctgtcgtgttgaatcctaaaagaaaacgaacaacgtatttaacgccactttcagataaaatcgaaaaaattagccaacatgatattgattattgtatagtggttaatttttcatctaggtttgctaatgtgagcgtagaagattttgttgaaaattatataattaaaaataatgtaaaagaagtcattgctggttttgattttacttttggtaaa…
		sa_c1410s1184_a_at		↓		2.5 min		2.5 min		pnp				SA1293		polyribonucleotide nucleotidyltransferase		Translation		atgtctcaagaaaagaaagtttttaaaactgaatgggcaggaagatctttaacgattgaaacagggcaattagctaaacaagcaaatggcgctgtattggttcgttatggagatacagtcgtgttatcgacggcaactgcatcaaaagaacctcgtgatggagatttcttcccattaacagtgaactacgaagaaaaaatgtacgctgcgggtaaaattcctggtggatttaaaaagagagaaggacgtcctggtgacgatgcaacattaactgcgcgattaattgatagaccaattagacctttattccctaaagggtataagcatgatgttcaaattatgaacatggtattaagtgcagatcctgattgttcaccacaaatggctgcaatgattggt…
		sa_c1414s1188_a_at				2.5 min		2.5 min						SA1294		metallo-beta-lactamase family protein		General function prediction only		atgaatagtgagtttatatatggacgggtaacaaatttaggaggtaagattttgagtttaataaagaaaaagaataaagatattcgcattataccattaggcggtgttggcgaaattgctaaaaatatgtatatcgttgaagtagacgatgaaatgtttatgttagatgctggacttatgtttccagaagacgaaatgctaggtattgatattgttataccagacatttcatacgtacttgaaaataaagataaattgaagggtatattccttacacacggacatgagcacgcgattggtgcagtgagttatgttttagaacaattagatgcaccagtatatggatctaaattgacaatagcgttaattaaagaaaatatgaaagcccgtaatattgat…
		sa_c1419s1193_a_at				2.5 min		2.5 min						SA0105		siderophore biosynthesis protein, IucC family		Miscellaneous		atgattgtggtgcaaaccctatttatacacatataccaaatccaatttgtcataacaaggaggtatcgtattgtgaatcaaacaattcttaatcgtgtaaagactagagtgatgcaccaactggtatcatcacttatttatgagaatattgttgtgtataaagcgtcatatcaagacggtgtcggtcattttacaatagaaggacatgattcagagtatcgttttactgctgaaaagacacatagctttgatcgtatacgtatcacatcaccaattgagcgtgtcgtaggagatgaggcagatacaacaacagactatacacaattattgagagaggttgtatttacatttcctaaaaatgatgaaaagctagaacaatttattgtcgagttattacag…
		sa_c1423s1196_a_at				2.5 min		5 min						SA1295		FtsK/SpoIIIE family protein		Cell cycle control, mitosis and meiosis		gtgcgtcaattggcacaagcaaaaaagaaatcgacagctaagaaaaaaacagcatcaaaaaaaagaacaaattcaaggaaaaagaagaatgataatccgatacgttatgtcatagctattttagtagttgtattaatggtgttgggtgttttccaattaggaataatcggtcgtctaattgacagcttctttaattatttatttgggtacagtagatatttaacatatattttagtactcttagcaactggttttattacatactctaaacgtattcctaaaactagacgaacggctggttcgattgtattgcaaattgcattgctatttgtatcacagttagtttttcattttaatagtggtatcaaagctgaaagagaacctgtactttcttatgta…
		sa_c1425s1202_a_at		↓		2.5 min		5 min						SA1297		conserved hypothetical protein		General function prediction only		ttgagtagacaatctcaaccaaatatacatatcaaagtttcaccaacaactaaatttaaaacaactactatagtttttaaatttatggcacctttagaatatgacacaataacagctagatcattattaagcaaattattagttcgagcaactaagaaatggccaaccgataagtcgtttaataatcacttagccgatttatatggtgcgtatgtgaatagtacaatttcaaaattcaaagatcagcatgtcattacattttcattagaaattgttaatgaacgttatttaagaaacggtgaatcattatttaatcaaggattagatttattacaagaaatcatttggaatccattaattgaaaataaagcattcaatgataattttgttaaccaagag…
		sa_c1431s1205_a_at		↓		2.5 min		5 min						SA1298		peptidase, M16 family		General function prediction only		atgaaagagcgttattatgaattaatagacgaaagagtattcgaacaagaattagaaaatggtttacgattatttattatccccaaaccaggttttcaaaagacatttgtcacttacactacacaatttggttcattagataatcaattcaaaccccttggacaagaccaatttgttactgtacctgatggagttgctcactttttagaacataaattatttgaaaaagaagaagaagacttatttactgcgtttgctgaagataatgcacaagcaaatgcgtttacaagctttgatcgtacaagctacttgttcagtgcaactgataatattgaaaacaacattaaacgtttacttacaatggttgaaacgccttattttacaaaagaaactgttgat…
		sa_c1435s1209_a_at				2.5 min		5 min						SA1299		acetoacetyl-CoA reductase, putative		R]		atgaaagcattagtattaggtggttctggttcaattggttctgagatagtcaaacaattattaactgatggatttgaagtttatgtgcaatattatcgtactgatataaatgaattaactagcaaatttaatgatgataaagttcgttttatacaagcggatttatctcaaacaattgatattgacaaaacatttggtgacattaaatcattagactgtttaatatatgcaagtggtcagtctttatatggtgttttacaagatatgaaagaccatgatattgatgcatgttatcagttaaatgtcttgcaattaattcgattatgtagatatttcgttgatgttttacgtcaaagtgccaatggaagaattattgtaatttcatcaatttggggtgag…
		sa_c1437s1212_at				5 min		2.5 min						SA1301		transcriptional regulator, putative		Function unknown		ttgaaaacggtcggtgaagcgctaaaaggtagacgtgaaaggttaggaatgactttaacagaattagagcaacgtactggaattaaacgtgaaatgctagtgcatattgaaaataatgaattcgatcaactaccgaataaaaattacagcgaaggatttattagaaaatatgcaagcgtagtaaatattgaacctaaccaattaattcaagctcatcaagatgaaattccatcgaaccaagccgaatgggacgaagtaattacagttttcaataataataaagacttagattataagagtaaatcaaaagagccaatacaattattagtaatcatgggtattacagttttaataactttattgttatggatcatgttagttttaatattttaa
		sa_c1441s1216_a_at				2.5 min		2.5 min						SA1303		competence/damage-inducible protein		General function prediction only		atgtcaattgccattattgctgtaggctcagaactattgctaggtcaaatcgctaataccaacggacaatttctatctaaagtatttaatgaaattggacaaaatgtattagaacataaagttattggagataataaaaaacgtttagaatcaagtgtacgtcatgcgttagaaaaatatgatactgttattttaacaggtggcttaggtcctacgaaagatgacttaacgaagcatacagtggcccagattgttggtaaagatttagttattgatgagccttctttaaaatatattgaaagctattttgaggaacaaggacaagaaatgacacctaataataaacaacaggctttagtaattgaaggttcaactgtattagcaaatcatcatggcatg…
		sa_c1447s1221_a_at				2.5 min		2.5 min						SA0106		HPCH/HPAI aldolase family protein		Carbohydrate transport and metabolism		atgatgcaacaactatctctgaaacatagattaaacaatggtgattcagtttatggcatttttaattctataccggacccattgatgatcgaggttatcgcagcaagcgggtatgactttgttgtgattgatacagaacacgtggcgattaatgatgagacactagcgcatttaattcgtgcagctgaagcagcgcatattataccaattgtacgtgtcactgcagtgatagatagagatatcattaaagtgttggatatgggtgcgagaggtattattgtgccacacgttaaagatcgtgagacagttgagcatattgtgaaattaagtcgttattacccgcaaggattaagaagtttgaatggtggtcgcatggcaagatttggacgtacaccatta…
		sa_c1449s1223_a_at				15 min		5 min						SA1306		conserved hypothetical protein				atgtctattaatattgatccagaaaaatttgcagaattagtggttatgtctaacccatcaaaattcgaagatgcagaggatatagctaaagaaagtttaaagctttacattaatgcatatcgtttagcagagagatattcaacaattgcaacaaattgttatgatactgcagaagttataaaagaattaaagaaaacagatttacaattaaaataa
		sa_c1453s1230_a_at		↓		2.5 min		2.5 min						SA1307		conserved hypothetical protein		Function unknown		atgagaataatgtttataggggatatcgtaggtaaaattggacgagacgcaattgaaacgtacatacctcaactgaagcaaaagtataaaccaacagttacaattgtaaatgctgaaaatgcagcacatggtaaaggtttgactgaaaaaatatataaacaattactaagaaatggtgtagatttcatgactatgggtaatcacacatatggtcaacgtgaaatttatgattttatagatgaagcaaaacgactagtaagaccagcgaattttccggatgaagcgccgggaattggtatgagatttatacaaattaatgatattaaacttgcagttattaatctgcaaggaagagcgtttatgccagatattgatgatccttttaaaaaggcagatcaa…
		sa_c1457s1233_a_at		↓		2.5 min		5 min						SA1308		pyruvate ferredoxin oxidoreductase, alpha subunit		Energy production and conversion		ttgttatcatttaatatgaaatatatccataggaggcatataactatgaaaccacaattatcgtggaaagttggcggtcaacaaggcgaaggtattgaatcaactggggaaatcttcgctacggctatgaatagaaaaggatattatttatatggatatagacatttttcaagtcgtatcaaaggtggacatacgaataataaaattagagtttctacgacgcctgttcatgcaattagtgatgatttagatattttgattgcatttgaccaagaaacaattgatgttaaccatcatgaaatgagagaagacagtattattttagctgatgccaaggctaaacctgtgaaaccagaaggatgtcatgcacagcttattgaattaccttttacagcaacc…
		sa_c1458s1237_a_at		↓		2.5 min		5 min						SA1309		pyruvate ferredoxin oxidoreductase, beta subunit		Energy production and conversion		atggcgacatttaaagattttagaaataatgttaagcctaactggtgccccggatgtggcgatttctcagtacaagctgcaattcaaaaagcagccgcaaatatagggttagaacctgaagaagtagctatcatcaccggtataggatgttctggccgtctttcaggatatattaattcttatggcgttcattctattcacggacgtgcattacctttagctcaaggtgtaaaaatggcgaataaagatttaactgttattgcatcgggaggagatggtgatggttatgctataggtatggggcatacaatccatgctttaagaagaaatatgaacatgacgtatatagtcatggataatcaaatttatggtttgacaaagggacaaacatcgccgtca…
		sa_c1462s1241_at				2.5 min		N.D.						SA1310		conserved hypothetical protein				atgctactcagttttttactattacaaaaaataaaggagtttttaaaaatgaaagacacattaatgagtatacaaataattcctaaaacaccaaacaatgacaatgttataccttacgtagacgaggcgattaaaataattgacgaatctggtttgcattttagagtaggtccgttagaaacgacagtacaaggaaatatgaatgaatgtttaattttaatacaatcattaaatgaacgaatggtggaacttgaatgtccaagtattattagccaagttaagttttatcatgtgccagatggcatcactattgaaactttaactgaaaaatatgatgaataa
		sa_c1466s1245_a_at				2.5 min		2.5 min		miaB				SA1312		tRNA-modifying enzyme		Translation		gtgaacgaagaacaaagaaaagcaagttctgtagatgttttagctgagagagataagaaagcagaaaaagattatagtaaatattttgaacatgtttatcagccgcctaatttaaaagaagcgaaaaaaagaggtaaacaagaagttcgttataatagagatttccaaattgatgaaaaatatcgcggtatggggaacgagcgtacatttttaattaaaacatatggatgtcaaatgaatgcacatgacactgaggtcattgctggtatacttgaagcattaggctatcaagcaacgactgatattaacactgcagatgttattttaattaatacatgtgcgattagagaaaatgccgagaacaaagtgtttagtgaaataggtaatttgaagcatttg…
		sa_c1470s1249_a_at				2.5 min		2.5 min						SA1313		conserved hypothetical protein				atgtataataaagatgacgtgttgaaacaagcggataatattgcaaataaaattaaaaatttggatactatcaaaacatatcaacaaattgaagcacagattcatcagaaccaaacgataaagactaaaatggatatgttaaaaaagcatcaaaaacaagcagtaaactttcaaaattacgggaaacaaaatgcgctagaacagtcggaacataccattcaaagtatagaagcagaaataaatacattgcccatagttgaacagtttcaaacttcacaatatgaagcgaatcaattattgaaaatgtttgtatcaacaatggaaacacgtttaaatgaccataataaagccaagcatagtgattaa
		sa_c1474s1254_a_at				2.5 min		2.5 min						SA1314		conserved hypothetical protein		Function unknown		atgaaatcaagaaaactggctataactgcacttttaattgcaataaatgttgtattaagcagtattatcatcattcctctaggaccagttaaggcagcaccagtacagcattttgtaaatgtattaagtgcggtcatagtaggtccttggtatggattagctcaagcgcttatatcatcaattttaagagttctttttggtactggtacagcttttgcatttccgggtagtatgattggagttttattggctagtatgttttacatatatcgtaaacatatatttatggccgcggtcggtgaagtacttggaactggtgtcatcggaagtttaatttgtataccattagcatatttccttgggcttcaagacttcttcattaaaccgttaatgattacg…
		sa_c1478s1255_a_at		↓		2.5 min		2.5 min		hexA				SA1315		DNA mismatch repair protein		Replication, recombination and repair		atgtctaatgttacaccaatgatgcagcaatatttaaaaataaaatcagaataccaagattgcttattattttttagactaggtgatttctatgaaatgttttatgaagatgccaaggaggcatcacgtgtacttgaaattactttaactaaaagagatgctaaaaaagaaaatccaattccgatgtgtggtgttccgtatcattctgcagatagttatatagatacacttgttaataatggatataaagtagctatttgtgaacagatggaagatccgaaacaaacgaaaggtatggttagacgtgaggtagtaagaattgtgactccaggaactgtgatggagcaaggtggtgtagatgataaacaaaataactatattttaagttttgttatgaat…
		sa_c1482s1261_a_at				2.5 min		15 min						SA0107		pyridoxal-dependent decarboxylase		Amino acid transport and metabolism		atgcgtatagttcaacctgttattgaacaattaaaagcacaatctcatccagtttgtcattatatctatgatttagtcggactggaacatcatttgcaacatattacatcgtcattgccgagtaattgtcaaatgtactatgcaatgaaagcaaatagtgaacgaaaaatcctagatacaattagtcagtatgttgaaggattcgaagttgcatctcaaggtgaaatagcaaaaggtcttgcttttaaaccagcaaatcatattatttttggtggccctggtaagacagacgaggaactaagatatgcagtaagtgaaggtgttcagcgtattcatgttgaaagtatgcatgaattacaacggctaaatgccatcttagaagatgaagataagacacaa…
		sa_c1488s1263_a_at		↓		2.5 min		5 min		hexB				SA1316		DNA mismatch repair protein		Replication, recombination and repair		atggggaaaattaaagaactccaaacctcattagcaaataaaatcgcagcaggtgaagtagttgaaagaccgagttctgttgtgaaagaactgttggaaaatgctatagatgcaggcgctacagaaataagcattgaagtagaggaatctggcgtccaatctattcgcgtagtcgataatggaagcggaattgaagcggaagacttaggattagtatttcatagacatgcgactagtaaattagatcaagatgaagatttatttcatattaggacattaggattccgtggtgaagcactagccagtatttcatcagttgctaaagtaacattgaagacttgcacggataatgctaatggaaatgaaatatatgtagaaaatggtgaaatattaaatcat…
		sa_c1490s1267_a_at				2.5 min		5 min		glpP				SA1317		glycerol uptake operon antiterminator regulatory protein		Transcription		atgaatcaagtgaataacaacatattgcctgctataagaaacattaaagatttagagaaactgattaaaacagactataaaatgtgtgtgcttctagatatgcatataggacatataaaaagtattatggaattgctgaagcaaaatcatatagagtgttttattcatatagatttgataaaaggtttaagccacgatgaatttgcaagtgaatttattattcagcaatacaagccaaaaggtatcgtatcgactaaatctaaagtaataaaaaaagctaaatcattaaatactttaacgatttttagagtatttattattgatagtcaagcattgaaacgcagtatagatttgataaaaaaagttgaacctgattttgttgaagtacttccaggtgtt…
		sa_c1494s1273_at				2.5 min		2.5 min		glpF				SA1319		glycerol uptake facilitator protein		Carbohydrate transport and metabolism		atgaatgtatatttagcagaattcctaggaactgcaatcttaatcctttttggtggtggcgtttgtgccaatgtcaatttaaagagaagtgctgcgaatggtgctgattggattgtcatcacagctggatggggattagcggttacaatgggtgtgtttgctgtcggtcaattctcaggtgcacatttaaacccagcggtgtctttagctcttgcattagacggaagttttgattggtcattagttcctggttatattgttgctcaaatgttaggtgcaattgtcggagcaacaattgtatggttaatgtacttgccacattggaaagcgacagaagaagctggcgcgaaattaggtgttttctctacagcaccggctattaagaattactttgccaac…
		sa_c1500s1277_a_at				5 min		5 min		glpK				SA1320		glycerol kinase		Energy production and conversion		atgtttgattcatggattatgctattttttcgccaaaatttaacagattttgtacaatgggttagcgattattttttaataaaggagatactactaatggaaaaatatattttatctatagaccaaggaacaacaagctcaagagcgattttattcaatcaaaaaggggaaattgcaggggtagcacaacgtgagtttaagcaatattttccacaatcaggttgggttgaacatgatgcaaatgaaatttggacatctgtgttagctgtaatgacggaagtaattaatgaaaatgatgttagagctgatcaaattgcaggaatcggtattacaaaccaacgtgaaacaacggttgtttgggacaaacatactggccgcccaatttatcacgcaattgtt…
		sa_c1502s1282_a_at				2.5 min		5 min		glpD				N315-SA1142		aerobic glycerol-3-phosphate dehydrogenase		Miscellaneous		ttgtttatgtgggacaagtctctcgtttttacattttttaggaggcgttttggaatggcattgtctacttttaagagagaacatattaaaaagaatttaagaaatgatgaatatgatttagtaattattggtggcggtattacaggtgcaggtattgcactagacgcgagtgaaagaggaatgaaagttgcattagttgaaatgcaagactttgcacaaggaacaagctcaagatctacaaaattagtccatggtggtttgcgttacttaaaacaattccaaattggagtagttgccgaaactggtaaagaacgtgcgattgtttatgaaaatgggcctcatgttacgactccagagtggatgcttttaccaatgcataaaggtggaacatttggtaaa…
		sa_c1508s1286_a_at		↑		2.5 min		2.5 min						SA1322		–		Lipid transport and metabolism		atgatgactgaaaaacaatttaaattaactgtacaagataatacgaatattgaagttaaagtgaattttacagatgtagattcaaaaggaattattcatatatttcatggtatggctgaacatatggaacgttacgataaattagcacatgcactttcaaagcatggcttcgatgtgatacgtcataatcatcgaggacatggtattaatattgatgaatcaacaagagggcattacgatgatatgaaacgagttatcggtgatgcctttgaagtagcgcaaacagtgagaggcaatgttgataaaccatacattataatcggacattcaatgggatccgttatagctagattgtttgtagaaacatatccgcaatatgttgatggtctaattttaagt…
		sa_c1510s1288_a_at		↑		2.5 min		2.5 min		miaA				SA1323		tRNA delta (2)-isopentenylpyrophosphate transferase		Translation		gtggaattaaatatgaataaaaataagccttttattgtagtaattgtggggccaactgcttcaggtaaaacagagcttagcatagaactcgcgaagcgtatcaatggtgaaatcataagcggtgattctatgcaagtttacaaacatatgaatattggaactgcaaaagtaacacctgaagaaatggatggtattccacatcatttaattgatatcttgaatcctgatgatacattttcagcatatgaattcaagcgattagcagaagatttaattactgatataacgaatagaggtaaagttccaatcatagcaggtggaacaggcttatatattcaatcattaatatataattatgaattagaagatgaaacagttacacctgcacaattatccata…
		sa_c1514s1292_at		↑		2.5 min		5 min						SA1324		host factor-I protein		General function prediction only		atgattgcaaacgaaaacatccaagacaaagcactagagaattttaaagcaaaccaaactgaagtaactgtattctttctaaacggtttccaaatgaaaggtgttattgaagaatacgacaagtatgtcgtaagcttaaattctcaaggcaaacaacacttgatttacaaacatgcgatcagcacttatacagtagaaactgaaggtcaagcatctactgaaagtgaagaataa
		sa_c1514s1292_x_at		↑		2.5 min		2.5 min						SA1324		host factor-I protein		General function prediction only		atgattgcaaacgaaaacatccaagacaaagcactagagaattttaaagcaaaccaaactgaagtaactgtattctttctaaacggtttccaaatgaaaggtgttattgaagaatacgacaagtatgtcgtaagcttaaattctcaaggcaaacaacacttgatttacaaacatgcgatcagcacttatacagtagaaactgaaggtcaagcatctactgaaagtgaagaataa
		sa_c1518s1296_a_at		↑		2.5 min		2.5 min		gpxA				SA1325		glutathione peroxidase		Posttranslational modification, protein turnover, chaperone		atggagacaatttatgattttgtagtagaaacaaataaaggtgttacttacaaattagatgcatataagggtgacgttatgctaattgttaatacagctagcgaatgtggctttacttcacaatttgaaggtttgcaatcattatacgagaaatacaaagatcaagggtttgtaattctaggtttcccttgtaatcaatttggtggtcaagaacctggatcaggcgaagaagcagctcaaaactgtaaattaaactatggtgttaccttccctatgcatcaaaaaatagacgtaaaaggggaacatcaattacctttatttagatatttgactgcggcacaacacggattctttaatgagaaaatcaaatggaatttcactaagtttttagtggatcgc…
		sa_c1522s1300_a_at				2.5 min		2.5 min						SA1326		GTP-binding protein, putative		General function prediction only		atgtataacatggctcagcaacaaattcatgatactaaaaataaactagaaaaagctgtcttagtcggtgtacatgctcaagatgataagcaatttaattttgagtctacaatggaggaattatcatctttatcagagacttgccaacttgaagtgttgggtcaaattactcaaaacagagatcgtgtagatcgcaaatattatgttggtaaaggtaaaattgaagaaattcaagcatttattgagttcaaagatattgatgtagtcatcacaaatgatgaattaacgactgcacaatccaaatcactaaatgaagctttaggtgtaaaaattattgatagaactcagttgattcttgaaatatttgcattaagagcaagaagtaaagaaggtaaattg…
		sa_c1526s1304_a_at		↓		2.5 min		2.5 min						SA1327		conserved hypothetical protein		Inorganic ion transport and metabolism		atgaaagatataagtaagatagtagctgacgtcgaatcaacgttagcaccatattttaaagaaattgaagaaacagcatatattaatcaagaaaaagtattaaatgcatttcatcatgtcaaagcaaccgaaagtgatctacaaggatcaacaggatacgggtatgatgactttggacgtgatcatttagaagaaatatatgcgcaggcatttaaagcagaagatgcaattgttcgtccgcaaattatttcaggtacgcatgcgattactattgcattacaaagtttattaaaacatggtgatgaattaatttatataacgggtagtccatatgacactttacttgaagtcattggcgtaaacggaaatggtattgaaagtttaatggagcacggcgta…
		sa_c1530s1310_at				2.5 min		2.5 min		glnR				SA1328		glutamine synthetase repressor		Transcription		atgatatcgaatgatgcaatcagacgaaatatggctgtcttctctatgagtgtagtaagtaagttaacggatttaacgccaaggcaaatacgttactatgaaacacatgaactcatcaaacctgaaagaacagaaggtcaaaaacgtctgttctcactcaatgatttggaaagattactagaaattaaatcattattagaaaaaggatttaatatcaaagggattaaacaaatcatttatgactcacaagagcatttaacaacagatgaacaagagataagaaaaaagatgattgtagatgccacgcaaaagcctattggagaaactttgccaataaatcgtggtgatttatcccgatttattaaataa
		sa_c1536s1314_a_at				5 min*		15 min		femC				SA1329		glutamine synthetase				ttggaggattttaaaatgccaaaacgtactttcactaaagacgacattcgtaaatttgcagaagaggaaaatgtaagatatttaagattacaattcactgatattttaggaacaattaaaaatgttgaagtgcctgtaagccaattagaaaaagtacttgataacgaaatgatgtttgacggttcttctatcgaaggtttcgtacgtatcgaagaatcagatatgtacttacatccagatttagatacttgggtaatcttcccatggactgctggacaaggtaaagttgcacgtttaatttgtgatgtatataaaacagatggaacaccatttgaaggggatcctcgtgcaaacttaaaacgtgtattaaaagaaatggaagatttaggcttcacagac…
		sa_c1538s1315_a_at		↓		2.5 min		N.D.						SA1331		hypothetical protein				atgaattgctatgatgaaatattcaatacaatcaaagaattgatagaaaacaaagagatatcgagttatcaaattaataaagatactgggataagttacggtaatattaatgctatgcgccgtagagaaagaagaatagaaaatttaagcttaaagaatgcaaagatcttatatgaatatgcgaaaaaggtattgtaa
		sa_c1542s9612_at		↑		2.5 min		2.5 min						SA1573		integrase/recombinase, core domain family, authentic frameshift				atgaaaccattattaccaaaaagcataactatggatagaggtaaggagttcgctctatttgaacaaatagaagatgaattgaattgtagtatttattttagtgatttgggttgtccatatcaacgtggttccattgaaaatgtaaatggacttttaagacagtattatcctaaaggtacggattttgcaaatataacacaaaagtcattagatgaagctgttaaacaaattaatacacggcctcgaatgatatttgactataaatcgagtgaggaaatgttaaagtaccatgtaagcacacaaaattgtgaacctatattaaatgactgtgtgaggcacgaacccgtcaattaa
		sa_c1543s9613_at		↑		2.5 min		5 min						SA1573		integrase/recombinase, core domain family, authentic frameshift				atgaaaaaaagaaaaaaacgtaaagaattagattataaaacacgtctagctatcgcaaagtatttaaatgatggtttaaacatcattcagatttctaagattttaggtcgtgatgatgcggttctttatagagaagtaaataagcgttctgttgatggtgtttataatcctttattagctgaggaagatgctataaaatcgcgtagtatttcagatgaacaagttgctaaacgtagacgtttgaatgatgaaacaaaagcatatattgaagaaaaactttcattaaaatggtctcctagacagatagcaagtcaaattgaaaaagatacagggcattatataagttatcctactatatatagatatattcgcaatggattggtaaaagttgatgttaag…
		sa_c1545s9615_at				N.D.		2.5 min						SA1575		hypothetical protein				atgaagcaaaaaattattatgtttactcttgtaacagtaatattattttgtgctgttttaattggttatcagattcctaaacaacaagttaaaatgaaacaaaatcaaattgaagatttgcaggaagaacaacgtatattaagagataaaaatggagagttaaataaattagtaaagagacaatcaaaaacagttatttctgatgaagaaaaacaaatacgtgaagtttcttcaaattttgttaaacagatgtttgaaatgaaaaaagattcttcttttaaatcaaaagcaccacaaataaagcctttagttacaaaggattattacgatacattatttaaggattctaaagataaatatgatttatatgatgatataacggttaatgatattcatgtt…
		sa_c1546s1320_a_at				2.5 min		5 min						SA0108		hypothetical protein		Transcription		ttgaatcatattcatgaacatttaaaattggtaccagtagataagattgatcttcacgaaacattcgaacctttaagattggaaaaaacgaaaagtagtattgaagcagatgattttatacgtcatcctattttagtgacagcgatgcaacatggtagatatatggttatagatggtgtgcatcggtatacaagtttgaaagcgttaggatgtaagaaagttccagtgcaagaaatccatgaaacacaatattcaattagtacatggcaacataaagttccatttggtgtgtggtgggaaacgttacaacaagaacatcgcttgccatggactactgagacaagacaagaagcgccatttattacaatgtgtcatggtgatacagaacaatatttgtat…
		sa_c1550s9616_a_at				N.D.		2.5 min						SA1576		traG protein, putative		General function prediction only		atggtaaataaaaaagatattgctaaaaaagtaataggtaaaacgccaataggtgttaaattgaaattagcgaaagtcatcatcattttgtgtgtggtggctttttttacatttccagtaattgtaatgtttttgttagcgcctgatttaaataaaggtaaagatgatgctggttgtactgttagtggcggtaatgtttcggcaaatggtattgataagtttaacgaaaatgctaaaggtggaaaattagagggtaaaggaaaagaaatacagaaaattgcagaaaaaaataaagtacctgtgaatatttttatggccattattgcgagtgaatcacaatggggtaaaggagaaaatgcgacaagacaaaataatcctttgtctgttatgggttcaaaa…
		sa_c1551s9617_at				N.D.		2.5 min						SA1577		conserved hypothetical protein				ttgatgaagcataaaagtgtgtatcttttatgctttttaattttgcctattctgcttttaacatctgtgagtgcttacgctgtttctaatccagttggagagccctcacatgcagttaagcccaaaattgaaaagtatgatttatcacattatcgttcaatatatagtgaaaaaggcgactggaatccgtttggtcaagaagaaatttcacgacaaattaataatgtgtcagattttttcttttctatgactaagattttagcaggtgttacagattatgcgattgaaaatttatttcaactagatgttattaatgattttgcggataaaatcggcgattttgttggcgatatatatcaaaagttattgagtaatttggcaataacattatttattatt…
		sa_c1554s9620_a_at				N.D.		15 min						SA1581		conserved hypothetical protein				ttggaggttaatgttatgagtggtttatttaatttttttgttttaggtgctgaccgtccatcacttggtggagttggtgactggataagtaatgaagtaggtacgggtattggtttagtagtattggttgttggtattgtaaaatgggctagtggtaaatatgggcatatggttatattatttgttgttggtggctttttattcttagtttctaaaggtcctgaacaggtatttaatgcgattgcaggtgtttggaaaatgatttttggcggttga
		sa_c1575s1340_a_at		↑		2.5 min		2.5 min						SA1335		hypothetical protein				ttgtacagatatggagatgaaaaaatgtcagaatacaagaaaaagataattgaattaattgaaagtaatttaacaggatatgaaatttctaaaaaaactggagtttctcaatatgtactttcacaattaagacagggcaaacgcgaagtagataatctaaccctgaatacaacagaaaaattatatgaatatgccaataaagttttgtaa
		sa_c1591s9632cv_s_at				N.D.		2.5 min						SA1344		conserved hypothetical protein				atgataccaggtgtgaatgcgccacctatgcatccttggtgtagaagtaccacagtgccacatgttggcaattggcgggacaagttctttaaagagcgtgaaggtaaatatcaagtagaagtaaaagaagcataa
		sa_c1624s9141_a_at				2.5 min		2.5 min		cls1				SA1351		cardiolipin synthetase		Lipid transport and metabolism		gtgaaaggtgcaaaatgtttttttgtgcctttctttataggagaaaagactatgcgatttacattttcaaacgatttaggaacgttatttactattattttagccattggattcatcattaatttagtattggcttttattattatctttttagaaagaaataggcgtacagcgagttcaacttgggcatggctatttgtactttttgtcttaccattgattggttttattctttacttgttttttggtagaaccgtttcggcacgcaaattgaataaaaacaatggtaacgtgttaacggatttcgatggacttttaaaacaacaaatagaaagctttgataaaggtaattatggtactgataacaaacaagttcaaaaacatcatgatttagtacgt…
		sa_c1643s1381_at				2.5 min		N.D.						SA1357		thermonuclease precursor family protein		Replication, recombination and repair		ttgacgatatttcttaacttttatatgattaatcggaatgaaaaaagagaagtaggtggcaatatgaagtcaaataaatcgcttgctatgattgtggtagccatcattattgtaggtgtattagcatttcaatttatgaatcatacgggtcctttcaaaaaggggacgaatcatgaaactgtacaagatttaaatggtaaagataaagtacatgttcaaagagttgtggatggtgatacatttattgcaaatcaaaatggtaaagaaattaaagttaggcttataggggttgatacgccagaaacggtgaaaccgaatacgcctgtacaaccatttggcaaagaagcatcaaattatagtaagaagacattaacaaatcaagatgtttatttagaatat…
		sa_c1647s1385_a_at		↑		2.5 min		2.5 min						SA1358		conserved hypothetical protein				ttgtatacaaagttaaagaagtcaaaaaggattggtgaaaaaatgtctttttatgttgtacttatcattatcattgtagcattaattggtatattagttttaaatcaaaggtatagtaatagtaaaatagataccgaagtttatgcaagaaagcaacttattaaaaagaataaagcattaagtgcagaaaatgctgaattaagaagtcaaatgctgagttctaataatgatgttggacaccatgcatacaaaaatgctaaaagagaattacgcaagattttagatagctatctcgaaaatggtaaattaaaatattacgatattatcgttacaagcaatttagctactaaacatccgtttttcgagtatgcacgttcatttgattttatcattgtttca…
		sa_c1655s1391_a_at		↑		N.D.		2.5 min						SA1359		conserved hypothetical protein				gtgtatttgagagtgaatgaaatgaatgctaaagaacaattagtggacaatttaatgaaaacatcatcgcaattatttaaatttcacggtgaagttgccatgcagcttttcttaaatgatgaattaaaattaccttctattgttgaaatatgcgtggaacgtaagcgtttaagtgatattgtgaaagttattccgcaatcatatgcgttactatacatagataagcaagatcaagcaatagctaaagaagatttatcactttcaaaaattgcaaaagtttatgtgcaatatgatgatacaacaataatgagtattttcgtttatgatgtagtaaacgatgaatggatttttagattggatccgaatatacgtatacctaagagtaacatatacttccat…
		sa_c1659s1395_a_at		↑		5 min		5 min		hom				SA1362		homoserine dehydrogenase		Amino acid transport and metabolism		ttgtttttctcaaaagcacaaacggaggtacataaaatgaaaaaattaaatatagcattattaggattaggtactgtcggatctggtgttgttaaaatcatcgaagagaaccgacagcaaattcaagatacattaaataaagatattgtcataaagcatattcttgttcgagataaatctaaaaagagaccgctaaatattagccaatatcatttaactgaagatgttaatgaaattttaaatgatgattcattagatattatcgttgaagtcatgggaggaattgaaccaactgtagattggttaagaacagcacttaaaaataaaaaacatgttattaccgcaaataaagatttattagcagtacatcttaaacttttagaagatttagcagaagaa…
		sa_c1665s1401_a_at		↑		2.5 min		15 min		thrC				SA1363		threonine synthase		Amino acid transport and metabolism		atgagaagatggcaaggattagtagaagagtttaaagcacatttaccagtaaatgaaaatacaccaaaattaacattgaacgagggaaatacaccactcattcattgtgaaaatatgtctaaaatactaggtatagatttatatgtgaagtatgaaggtgccaatccgacaggttcatttaaagatcgcggtatggtaatggctgtgacaaaagcaaaagagcaaggtaagaaaattgtaatatgcgcttcgactggaaatacatcagcgtctgcagcagcatatgcagcgagagcaggtttaaaagctatcgtcgtaataccagaaggtaaaattgcattaggtaaattgtcgcaagcagtaatgtatggtgcagaaatcgtttctattgaaggaaac…
		sa_c1669s1406_a_at		↑		2.5 min		5 min		thrB				SA1364		homoserine kinase		Amino acid transport and metabolism		atgtcgaatgttttggagttaacaattcctgcatcaacagccaaccttggagttggctttgattctataggtatggctttagataaatttttgcatctgtctgtaaaggaaacatcagggacaaaatgggaatatattttccatgatgatgcatctaagcaattgcctactgacgaaacaaactttatttatcatgtagcacaacaagttgcttctaaatatagtgttgacttgcctaatttatgtatcgaaatgagaagtgatattccattggcaagagggttaggttcgtcagcttctgctttagtaggagctatatatatcgcaaattattttggtgatatccaactgtctaaacatgaggtattacaattagcgactgaaatcgaaggacatcct…
		sa_c166s9497_at		↑		N.D.		15 min		tnpC				N315-SA1953		transposition regulatory protein tnpC for Tn554				atggataaacaagttagaaatacaacagaaattgtacgtttggcgaagcagaaatcaaaaaagacaagggaaaaagtagacaaagcgatttctaaattttcgattgaaggtaaagttattaattttaattcaatagcaaaggaagctaatgtttctaaatcatggctttataaggaacacgatattaggcaaagaatcgaatcccttcgtgagcgtcaaataacagcaaatgtagtctcaaaacccaagaaaagttctcgttcggaggaaatccttattaaaaccttaaaaagaagagtaatggaattagaaaaagaaaataaaaaattacagaaccaaattcaaaaattatatggagatctgtataataaagaataa
		sa_c1671s1408_a_at				5 min		2.5 min						SA1365		hydrolase, haloacid dehalogenase-like family		General function prediction only		atgacaaattataaagttgtcgttttagatatggatgacacattgctaaattcagataatgtgatatcagaagaaactgcaaattatttaacagcaattcaagatgaaggttattatgttgttttagcatctggtagacctactgaaggtatgattccaactgctagagatttaaaattacctgaacatcatagctatattattagttataacggtagtaaaacgattaacatgactaatgaagaagtagaagtaagtaaatcgattggtaagcaagatttcgatgaaattgtagattattgtcgagacagaggctttttcgttcttacatatcatgatggtcaaattatttacgacagcgaacatgagtatatgaatattgaagcagaattaacaggt…
		sa_c1675s1413_a_at		↓		2.5 min		2.5 min						SA1367		amino acid permease		Amino acid transport and metabolism		atggaagataataaaatgaaccgtagtcttaactcaagacacatttccatgattgctataggtggtgcaattgggactggtctatttgtagctactggtaatatcatttctcaagctggtcctggaggcgctatactcgcttatcttgttattggtgtcatgctatatttcttaatgtcatcaattggagagttggcaacattttatccagtatcaggttcattcagctcttattcaacacgctttattgactcatctcttggctttaccatgggatggttgtattgggcattgtggtcattagttacaagtgttgatgtcatagtagcgtcaaatgtgctttatttctgggacacatttaaatttttccaccccattacttggagcttaatctttatt…
		sa_c1679s1417_a_at				2.5 min		15 min		katA				N315-SA1170		Catalase		Inorganic ion transport and metabolism		atgactatgtcacaacaagacaaaaagttaactggtgtttttgggcatccagtatcagaccgagaaaatagtatgacagcagggcctaggggacctcttttaatgcaagatatttactttttagagcaaatgtctcaatttgatagagaagtaataccagaacgtcgaatgcatgccaaaggttctggtgcatttgggacatttactgtaactaaagatataacaaaatatacgaatgctaaaatattctctgaaataggtaagcaaaccgaaatgtttgcccgtttctctactgtagcaggagaacgtggtgctgctgatgcggagcgtgacattcgaggatttgcgttaaagttctacactgaagaagggaactgggatttagtagggaataacaca…
		sa_c1687s1419cv_at				15 min		N.D.		rpmG				MSSA476-SAS047		50S ribosomal protein L33				nnnnnnnnnatgcgcgtaaacgtaacattagcatgcacagaatgtggcgacagaaactacatcacaactaaaaacaaaagaaataatccagaacgtattgaaatgaaaaaatactgcccaagagaaaacaaacaaacgttacaccgtgaaacaaaataa
		sa_c1687s1419cv_x_at				15 min		N.D.		rpmG				MSSA476-SAS047		50S ribosomal protein L33				nnnnnnnnnatgcgcgtaaacgtaacattagcatgcacagaatgtggcgacagaaactacatcacaactaaaaacaaaagaaataatccagaacgtattgaaatgaaaaaatactgcccaagagaaaacaaacaaacgttacaccgtgaaacaaaataa
		sa_c1687s1419_at				30 min		30 min		rpmG				SA1369		ribosomal protein L33		Translation		gtgtttaacgtgcgcgtaaacgtaacattagcatgcacagaatgtggcgatcgtaactatatcactactaaaaataaacgtaataatcctgagcgtattgaaatgaaaaaatattgcccaagattaaacaaatatacgttacatcgtgaaactaagtaa
		sa_c1687s1419_x_at				30 min		15 min		rpmG				SA1369		ribosomal protein L33		Translation		gtgtttaacgtgcgcgtaaacgtaacattagcatgcacagaatgtggcgatcgtaactatatcactactaaaaataaacgtaataatcctgagcgtattgaaatgaaaaaatattgcccaagattaaacaaatatacgttacatcgtgaaactaagtaa
		sa_c1691s1429_at				2.5 min		N.D.		rpsN				SA1370		ribosomal protein S14		Translation		atggctaagaaatctaaaatagcaaaagagagaaaaagagaagagttagtaaataaatattacgaattacgtaaagagttaaaagcaaaaggtgattacgaagcgttaagaaaattaccaagagattcatcacctacacgtttaactagaagatgtaaagtaactggaagacctagaggtgtattacgtaaatttgaaatgtctcgtattgcgtttagagaacatgcgcacaaaggacaaattccaggtgttaaaaaatcaagttggtaa
		sa_c1691s1429_x_at				2.5 min		N.D.		rpsN				SA1370		ribosomal protein S14		Translation		atggctaagaaatctaaaatagcaaaagagagaaaaagagaagagttagtaaataaatattacgaattacgtaaagagttaaaagcaaaaggtgattacgaagcgttaagaaaattaccaagagattcatcacctacacgtttaactagaagatgtaaagtaactggaagacctagaggtgtattacgtaaatttgaaatgtctcgtattgcgtttagagaacatgcgcacaaaggacaaattccaggtgttaaaaaatcaagttggtaa
		sa_c1697s1432_a_at		↓		2.5 min		2.5 min		guaC				SA1371		GMP reductase		Nucleotide transport and metabolism		gtgaaaatatttgattacgaagatattcaattaatacctaataaatgcatagttgaaagtaggtctgaatgtgatacaactatccaatttggtccgaaaaaattcaagctacctgtagttcctgcaaatatgcaaacagttatgaatgagaaattagcgaaatggtttgctgaaaatgattacttttatatcatgcatcgttttgatgaagaagcaagaataccttttataaaacatatgcaaaattcaggcttatttgcatctatttcagttggtgtaaagaaagcggaatttgattttattgaaaagttagctcaagaaaaattaatccccgaatatattacaatagatattgcgcatggtcactcagattcagtgataaacatgattaaacatata…
		sa_c1699s1436_a_at				2.5 min		2.5 min						SA1373		conserved hypothetical protein		Function unknown		ttggatacaccgaagaaacaacaatttgcctttaataatatacaaatgaacatgtcgaaatcagatgttgagaaaacattaaataaaccaaaaagagtgacatttaatgaatatggtacgaagtggtatacgtattatgatgacgattacaataattttataatgataagttacatgaaagataaagttaatgcgttatatacaaatcaaaatataatcacttcaaaatcaaaaattaaatacaatacacctaaatcggttgtaaggcaaagattaggcgaaccagaaacagagattgttaaaggtagagtgcgttacgaacaaaataataaagaatatgatgttttccataaaaatcacatttatacgacggtattttatgataagcatcgacgtaat…
		sa_c1705s1441_a_at				2.5 min		2.5 min						SA1375		conserved hypothetical protein				ttgttcgttaaaatattgacacagaacataagttctgataaattacttatacaaacaaatgttctaggagtggaaatgatgttttacaataaatataaaaacgtatcaacatatatcatcatatttttagtttcaagtgcagcctttgcaatattcttgttaagtgcgaacgttagtgctcactcggaacaagtgtacgaaatgactgaccatcaaattaagaacaatacgataaataaagcatacgaacataaagaccctacaaacaatggcgaacaaagagatgggaaagtgttcgctttaataaattga
		sa_c1707s1445_a_at				5 min		5 min		tkt				SA1377		transketolase		Carbohydrate transport and metabolism		atgtttaatgaaaaagatcaattagctgttgatacgctacgtgcactaagtatcgacacaatcgaaaaagcgaattctggtcatccaggattacctatgggagctgccccaatggcttacactttgtggacacgtcatctgaattttaatccacaatctaaagattacttcaatagagaccgtttcgtattatcggcagggcatggttcagcattattgtatagcttgttacatgtttctggtagtttagaattagaagaattaaagcaatttagacaatggggttctaaaacaccaggccatcctgaatacagacatactgatggtgtagaagttactactggaccacttggacaaggttttgctatgtcagtaggattagctttagcagaagatcac…
		sa_c1711s1447_a_at		↓		5 min		5 min						SA1378		conserved hypothetical protein		Function unknown		gtgatgaatttagtaaaattcagtaggataaagaaagcgggtgaaacaatggcaacttggttagcaattatttttatagtagctgcattaattttaggtttaattggaggtttccttttagctagaaaatatatgatggactacttgaagaaaaacccaccaatcaacgaagaaatgcttcgtatgatgatgatgcaaatgggtcaaaaaccttctcagaagaaaattaatcaaatgatgacgatgatgaataaaaatatggatcaaaatatgaagagtgcgaaaaagtaa
		sa_c1723s1460_a_at				2.5 min		2.5 min						SA1380		conserved hypothetical protein				gtgctctatttaatattttcaatcattgtagctttatttatgggaactatagttatagttattcgtatgaaagctcaaaattatccggtaaatgagaaaaaaatagttttgccaccgttttttatggcgaccggtgcattgatgtacgtcgttccatattttaggctaacaggatcggaaatgctagaagcctttataattggtttgcttttttctacagttctaatttggacttctcgatttgaagtcaaaggtacagaaatttatatgaaacgatctaaagcatttccagttattttgatttcattacttatcattcgtactgtgatgaaaatattcattagtaatgaaatagatcctggagaattaggcggcatgttctttttattagcattctgt…
		sa_c1727s1464_a_at				2.5 min		2.5 min		sbcD				SA1381		exonuclease SbcD		Replication, recombination and repair		atgtctatatggaggcagtaatgaaaattatacatacagcagactggcacttagggaaaatattaaatggcaaacagcttttagaagatcaagcgtatattttagatatgttcgtagaaaaaatgaaagaagaagaacctgatatcattgtgatagctggagatttatatgacacaacatatccaagtaaagatgcaatcatgttattagaacaagcgattggaaagttaaatttagaactgcgtataccaataattatgattagtggaaatcacgatggtaaagagaggttaaactatggggcgagttggtttgaacataatcagttatttataagaacagattttacatcgattaattcaccaatagagataaatggggttaatttttatacactcc…
		sa_c1731s9098_a_at				2.5 min		5 min		sbcC				SA1382		exonuclease SbcC		Replication, recombination and repair		atgaaaccattacatttaaagttgaataatttcggcccctttttaaaagaagaaattgatttttctaaaattgataataatgaattgtttttaataagtggtaagactggatcgggtaaaacaatgatttttgatgcaatgacttatgccttgtttggtaaagcatcaactgaacaaagagaagaaaatgatttgagaagtcatttcgctgatggtaaacagccgatgtcagtaacatttgaatttcaattaaatcatcgaatttataaagtgcatagacaaggcccttatatcaaagaaggtaatacaacaaaaacgaacgctaaatttgatgtatttgagatggtggatggcaagtatgaaattagagaaagtaaagtaatttcaggtacccaattc…
		sa_c1739s1473_a_at				2.5 min		2.5 min		mscL				SA1383		large conductance mechanosensitive channel protein		Cell wall/membrane/envelope biogenesis		ttgaataatctattttctaatttttttatttgttgtataattgaggttacatttaaaaaagagaggttgagtgtaatgttaaaagaattcaaagagttcgccttaaaaggtaacgtcttagatttagcaattgctgttgtgatgggtgcagctttcaacaagattatatcttcattagtagaaaatatcatcatgccattaattggtaaaattttcggatcagttgattttgctaaagaatggtcattctggggtattaaatacggtttatttatccaatctgttatcgactttattatcatcgcgtttgctttattcatctttgttaagattgcaaatacattaatgaagaaagaagaagccgaagaagaagcagttgtggaagaaaatgttgtgtta…
		sa_c1743s1477_a_at		↓		5 min		5 min		opuD				SA1384		osmoprotectant transporter, BCCT family		Cell wall/membrane biogenesis		atgaattcttcttcaccagagaatccaaatggaaagaagtattcaccagtcttcatctatagtgcaattgttgttgctatagtcgtattacttggtgcatttttacctgaacaattcaactatgttaccaataatattaaaatgtggattacagaaaagttaggttggtattatcttattcttactacgattatcgtgttcttctgtatattccttatttttagtcctattggaaaacttaaactaggtaaaccaaatgacaaacctgagtttaatacaatttcatggtttgctatgttgtttagtgctggtatggggataggtttggtgttttatggtgcagctgaaccgatggcgcactttgctacgccacctacagcagatcccaaaactactgaa…
		sa_c1746s1482_a_at		↑		2.5 min		15 min		acnA				SA1385		aconitate hydratase		Energy production and conversion		atggctgcaaattttaaagagcaatcaaaaaaacattttgacttgaatggccaaagttatacttactatgatttaaaagctgtagaagagcaaggtattactaaagtttccaatttaccttattcaattcgtgttttgttagaatctttacttcgtcaagaagatgattttgtaattacagacgatcatattaaagctttaagtcagtttggaaaagatggaaatgaaggcgaggtaccatttaaaccttctcgtgttattttacaagatttcacaggtgtaccagccgtagttgatttagcttctttacgtaaagcaatggatgacgttgggggagatattactaaaattaatccagaagtaccggtggatttagttattgaccactcagttcaagtg…
		sa_c1750s1485_a_at				2.5 min		N.D.						SA0117		polysaccharide extrusion protein		General function prediction only		ttgttcaatatgaaaagatggaaagggatcgtaatgaagagtgattcactaaaagaaaatattatttatcaagggctataccaattgattagaacgatgacaccactgattacaatacccattatttcacgtgcatttggtcccagtggtgtgggtattgtttcattttctttcaatatcgtgcaatactttttgatgattgcaagtgttggcgttcagttatattttaatagagttatcgcgaagtccgttaacgacaaacggcaattgtcacagcagttttgggatatctttgtcagtaaattatttttagcgttaacagtttttgcgatgtatatggtcgtaattactatatttattgatgattactatcttattttcctactacaaggaatctat…
		sa_c1754s1488_at				2.5 min		2.5 min						SA1386		conserved hypothetical protein		General function prediction only		atgatatatagtattacagaaatagaagcgcgttatgctgaaactgataagatgggtgtaatttatcacgggaattatgcaacttggtttgaagttgcgcggttggattatatatcgaagttaggttttagttatgctgatatggaaaaacaaggaatcatttcacctgtgactgacctcaatgtcaattataaaaagtctattttttatccagaaaaagttaaagttaaaacttgggttgaaaaatattcgagattacgttcagtgtataaatatgagatttttaatgaaaaaggtgaacttgcaactacaggttccacagaattgatttgcattaaagaagatacttttaagcctatacggttggatcgttatttcccagattggcatgaagcttat…
		sa_c1758s1494_a_at				2.5 min		15 min						SA1387		conserved hypothetical protein		Function unknown		atgcaaatagaacttactgatgcagcagtaacttggtttaaaaatgaacttgagttgcctgaaaataataaagtgctcgtgttttttgtaagatatggtggcgaattccaactcaagcaaggatttagtcctgcttttacagttgaaccaaaggaagatgttgatattggctatgaacaacaatatgacgatttaaatgttgtcgtagcggaaaaagatttgtggtactttgaagatgaccacattattgtaaatgtagttgatcacgaagatgaaatttcttattccacaaaataa
		sa_c1762s1498_a_at				2.5 min		2.5 min						SA1388		conserved hypothetical protein		Function unknown		atgatgataatcgtcatgttactactaagttatcttatcggcgctttcccaagtggattcgtaattggaaaattatttttcaaaaaagatattagacaatttggtagtggtaatactggcgctactaatagctttagagtattaggtcgtcctgcaggattcttggtaacatttctagatattttcaaagggttcataactgttttcttccctttatggttacaagttcacgcagatggccctattagtactttttttacaaatggtttaattgttggcttattcgctatacttggacacgtttatcctgtttatttaaaattccaaggtggcaaagctgttgcaactagtgcaggtgtcgtcttgggagtcaatccgatacttttactaatacttgca…
		sa_c1768s1502_a_at		↓		2.5 min		2.5 min		parE				SA1389		DNA topoisomerase IV, B subunit		Replication, recombination and repair		ttgatacttgcattttacgctgatttatataagaataactattgtatagttttaaaaacgaacgtacgtttgcaggaggcgaaatcattggcaatgaataaacaaaataattattcagatgattcaatacaggttttagaggggttagaagcagttcgtaaaagacctggtatgtatattggatcaactgataaacggggattgcatcatctagtatatgaaattgtcgataactccgtcgatgaagtattgaatggttacggtaacgaaatagatgtaacaattaataaagatggtagtatttctatagaagataatggacgtggtatgccaacaggtatacataaatcaggtaaaccgacagtcgaagttatctttactgttttacatgcaggaggt…
		sa_c1773s1505_a_at		↓		2.5 min		5 min		parC				SA1390		DNA topoisomerase IV, A subunit		Replication, recombination and repair		gtgagtgaaataattcaagatttatcacttgaagatgttttaggtgatcgctttggaagatatagtaaatatattattcaagagcgtgcattgccagatgttcgtgatggtttaaaaccagtacaacgtcgtattttatatgcaatgtattcaagtggtaatacacacgataaaaatttccgtaaaagtgcgaaaacagtcggtgatgttattggtcaatatcatccacatggagactcctcagtgtacgaagcaatggtccgtttaagtcaagactggaagttacgacatgtcttaatagaaatgcatggtaataatggtagtatcgataatgatccgccagcggcaatgcgttacactgaagctaagttaagcttactagctgaagagttattacgt…
		sa_c1778s9167_a_at		↓		2.5 min		5 min						SA1392		sodium:alanine symporter family protein		Amino acid transport and metabolism		gtgcatgattcatgtagaggatgcgaggggtttattttgaaagatttcgatagtttaattcctggatggtttaaagaatttgtccatgttggtaccgatttaatatggtctcaatatttaattggtctattattgacagctggattcttctttacaattagttctaaattcgttcaattacgaatgttacctgaaatgtttagagctttagtagaacgtccagaaactttagaagatggtaagaagggtatttcgccattccaagcatttgcgattagtgctggttcgagagttggtactggtaatattgctggtgttgcgactgcgattgttttaggcggtccaggtgcagtgttttggatgtgggttattgcatttataggtgcagcgagtgcattt…
		sa_c1781s1514_at		↑		2.5 min		2.5 min						SA1393		transcriptional antiterminator LicT, putative		Transcription		gtgatgataatgggagaatatattgttactaaaacattgaacaacaatgtcgtagtatgtactaataatgatcaagaagttattttaatcggtaaaggtattggttttaacaaaaaagagggaatggcgttaaacgaccaaactattacaatagagaaaatttataaattagaaagtgagcaacaaaaagcacattataaaagtttagttgaaatcgctgatgataatgtattacaagtaattattgattcgttgaattttatttctaatactgcgatgaatgttgattcaaaacaacttgtagtttcattaacggatcatattatatttgcttataaacgcttaaaacaaaatcaagttattagcaatccatttgttatggaaactatgcagttatat…
		sa_c1785s1516_a_at				2.5 min		2.5 min						SA1394		hypothetical protein				ttgaagaaaggattaatcaatcctaaattaagtgtattacacgggcgtttcgttactgtaaagggtatttgtatggtatcattgatgttagtaattttacataagtggactgtttttatacaacatcttatgaatattttaagtggtggtgaatctataattgaatga
		sa_c1792s1522_a_at				5 min		2.5 min		sodA				SA0118		superoxide dismutase		Inorganic ion transport and metabolism		atggcatttaaattaccaaatttaccatatgcatatgatgcattggaaccatatatagatcaaagaacaatggagtttcatcacgacaaacatcacaatacgtacgtgacgaaattaaacgcaacagttgaaggaacagagttagagcatcaatcactagcggatatgattgctaacttagacaaggtaccggaagcgatgaggatgtcagtccgtaataatggcggtggtcattttaaccattcattattctgggaaatactatcacctaattctgaagaaaaaggtggcgtaatagatgacatcaaagcgcagtggggcactttagatgaatttaaaaatgaatttgcaaataaagcaacaacattatttggatcaggttggacttggttagttgtt…
		sa_c1796s1526_a_at				2.5 min		15 min		mprF				SA1396		fmtC protein		Function unknown		atgaatcaggaagttaaaaacaaaatattttcaatcttaaaaattacgtttgctacagctttatttatttttgtagcaatcacattgtatcgggagttatctggtattaactttaaagatacgttggttgaatttagtaagattaaccgtatgtccttagtgttactatttattggtggtggggcatcgcttgttattctatcaatgtatgatgtgattttatctagagctttaaaaatggatatatccttaggcaaagttttaagagtaagttatatcatcaatgcattgaatgcgattgtaggtttcggtggctttattggtgcaggcgttagagcaatggtttataaaaactatacgcatgataaaaagaaattagttcactttatatccttaata…
		sa_c1800s1530_a_at		↑		2.5 min		2.5 min		msrA				SA1397		peptide methionine sulfoxide reductase		Posttranslational modification, protein turnover, chaperones		atgtcaaaaatgaatattaatacagcttattttgccggaggttgcttttggtgtatgacgaaaccatttgacacctttgacggcatagaaaaagtaacttctggatatatgggcggacatattgaaaatcctacttacgaacaagtaaaatcaggtacgagtggtcatttagaaactgttgaaattcaatatgatgttgcattattctcatacaataagttattagaaatatttttctcagtcattgacccattagatacaggtggtcaatatcaagaccgtggtcctcaatatcaaacagctattttctacactaatgatcatcaaaaagaactcgctgagacttatatcgagcagcttaaaaatacgattaatgctgataaggcaattgcaacaaaa…
		sa_c1804s1534_a_at		↑		N.D.		2.5 min						SA1400		ImpB/MucB/SamB family protein		Replication, recombination and repair		gtgtataattatcatttattagaagatagggatgttctatgtattgaccaaaaaagtttttttgcgagtgtttcttgtattgaaaaggggctagatccattagaaacaaagctagctgttgttgcagatactaagcgtcagggttctgtaatattggctgcgacacctaaattaaaagaattaggcatcaagacagggtcgcgattgtttgaaataccacatagaaatgatatttacattatcaatccaagtatgcgtaaatatcttaatgtttcagttgctatttctaagattgcattgcgttatattccacctgaagatttacaccaatatagtattgacgaattttttatggatgttactgatagctatcatagatttagttctacagtacatgca…
		sa_c1810s1538_a_at		↑		N.D.		5 min		tyrA				SA1401		prephenate dehydrogenase		Amino acid transport and metabolism		gtgatttatatgacaacagttttatttgttgggcttggattaattggtggaagtcttgctagcaatataaaataccataaccctaatactaatattattgcatacgatgcagatacttctcagttagataaagctaaatcaatcggcattattaatgaaaaatgtttaaattatagtgaagctattaaaaaagccgatgtaattatttatgcaacacctgttgctatcacaaataaatatcttagcgagcttatagatatgccaactaaacctggtgttattgtttctgatactggtagtactaaagcaatgatacagcaacacgaatgcaatttattaaagcataatattcatttagtcagtggtcatccaatggctggtagtcataaatctggtgta…
		sa_c1812s1540_a_at		↑		2.5 min		5 min						SA1402		glutamyl aminopeptidase, putative		Carbohydrate transport and metabolism		atggaaccaatattagaaatgattaaaacattaacaggtattaatagtccttcaggagacacagaagaagcaattcaatttgtcgaaaaatatgcaaaagacttgggttatcaaacaacactaacaaataaaggtgcgttattaataacagtgccaggcaaaaatgatgaagtacaacgctgtattactgctcatgttgatactttaggtgcaatggttaaagaaattaaagaagatggtcgcttagcaatagaattaattggaggattcacgtataacgcgattgagggtgaatattgccaaattaaaactgatgctggtcaaatatatacaggaacaatttgtctgcatgaaacaagtgttcatgtatatagaaataatcatgaaatacctagagat…
		sa_c1825s9344_a_at		↑		2.5 min		5 min						SA0119		cell wall surface anchor family protein				atgaaaaaattagcaacagtaggttctttaattgtaacaagcactttagtattctcaagtatgccttttcaaaatgcgcatgccgacacaacttcaatgaatgtgtcgaataaacaaagccaaaatgtacaaaatcatcgtccttatggcggagtagtaccacaaggaatgacgcaagcacaatatactgaattagagaaagctttaccccaattaagcgctggcagtaatatgcaagactataatatgaaattgtatgatgcgacgcaaaatattgctgataaatacaatgtgataattacaactaatgtaggggtatttaaaccacatgctgttagagatatgaatggccatgcgttacctttaacaaaagatggcaatttttatcaaacgaatgta…
		sa_c1840s1566_a_at				N.D.		2.5 min		trpB				SA1408		tryptophan synthase, beta subunit		Amino acid transport and metabolism		atgaataaacaaatacaaacagaagcagatgaattaggtttctttggtgaatatggagggcaatatgttccagaaacattaatgccagcaattattgagttgaaaaaagcttataaagaggcaaaagcagacccagagtttcaaagagaactggaatactatttatcagagtatgtaggacgcgcgacaccacttacatatgctgcatcatatactgaaagcctaggtggcgctaaaatatatttgaaacgagaggatctaaatcatacaggcgcccataaaattaataatgcgttaggtcaagcgttgcttgctaaaagaatgggcaagaagaagcttgttgctgaaactggtgcgggtcaacatggtgtagctagtgctacggttgctgcattattt…
		sa_c1844s1570_a_at				2.5 min		N.D.		trpA				SA1409		tryptophan synthase, alpha subunit		Amino acid transport and metabolism		gtggcgataaagatatggaaacaattagacaatatatggtagagcgaggtcttgcaaatgactaaattatttataccttatattatgggcaataaagatttgattgaaaatgcaacattgttgagtgaaaatggtgcagatataattgaaattggagtacctttctctgatccggttgctgatggtccagttatcatggaagcaggtcaacaagcgattaaacaaggcatcacgatagattatattttcaatcaattagaaaaacatggtgatcaaattaagtgtaactatgtattaatgacgtattataatattatttgtcattatggagaacaagcgttttttgaaaaatgtcgagatactggtgtctacggcttaattattcctgatttaccatat…
		sa_c1848s1571_a_at				2.5 min		2.5 min		femA				SA1410		femA protein		Defense mechanism		ttgcagaggggaaatagaaaaactgcaaatacggaaatgaaattaattaacgagagacaaataggagtaatgataatgaagtttacaaatttaacagctaaagagtttggtgcctttacagatagcatgccatacagtcatttcacgcaaactgttggccactatgagttaaagcttgctgaaggttatgaaacacatttagtgggaataaaaaacaataataacgaggtcattgcagcttgcttacttactgctgtacctgttatgaaagtgttcaagtatttttattcaaatcgcggtccagtgattgattatgaaaatcaagaactcgtacactttttctttaatgaattatcaaaatatgttaaaaaacatcgttgtctatacctacatatcgat…
		sa_c1852s1575_a_at				2.5 min		2.5 min						SA1412		hydrolase-related protein		General function prediction only		ttgatgagatttgtctttgatattgatggtacgctttgttttgacggccgattaattgaccagactattattgatacattgttacaattacaacatgatggtcatgaacttatatttgcatcagcacgtccgattcgtgatttgttgccagttttaccatcagtatttcatcagcacacattaattggcgcaaatggtgctatgatttcacagcaatcaaagatttctgttatcaaaccaattcatactgatacatatcatcatatcttcaaaataattcaaaagtatgagttagattatattattgatgatgattggaattatgctgcacaacttgacgctgagaacgcgatttttgagcgtttagatccacataagctggccagttgtattgatgtt…
		sa_c1858s1579_a_at		↑		2.5 min		2.5 min						SA0120		transcriptional regulator, GntR family		Transcription		atggaggttgtctacgtgacgcaaacacaaccaaaatttttaacgatttataatacgttatataaagaaattcaaataggaaaatatccgagtggccatgcattacctactgaaaaggaactttgtgcgcgctttgatgtcagtcgtatgactttgcgccaagctataaaattgttagccgaagatggcatcgtagagagtacaagagggaagggacactttgttattccacaaacaaatgcccaacacgcttcaagtatggatcaatttaagcatccacttgatcaaatattgctagctcgcgtatctatgtcatcaattaattatcgtgttgatttagaaagtgaatatacaaatcatttgtttgcaaaccatccttctgccgtcattgcaatggaa…
		sa_c1860s1583_a_at		↑		2.5 min		5 min						SA1413		hypothetical protein				atgggattacttgatattgcaagtattcgttctatagaaagaggctttaattattatcaaagtgaatgcgtcattaacttaaaatcattttcagaaacgcagcatgaggctgaagtaaagggcagtggcaacaaagtatatcgttgttatattgatatggaacatcctagaaaatccatatgtaattgtcctcatgctgatggaagacgagtgatatgtaaacatatgattgcattactctttacagctagtccagaagcagcaaataaacatataatgatgttaaacgaagttgaagaagactatcaattacgcagaaatatgtggattgatagtcttaaagaaatgattaatgatatgagtgaagaagaactccgcgatgcatatttaaacatgtta…
		sa_c1866s1587_a_at				2.5 min		2.5 min						SA1414		peptide ABC transporter, ATP-binding protein		Amino acid transport and metabolism		atgattgagttaaaacatgtgacttttggttataataaaaagcagatggtgctacaagatatcaatattactatacctgatggagaaaatgttggtattttaggcgaaagtggctgtggtaaaagtacgctcgcttcattggttcttggcttgtttaaacctgttaaaggagagatttacttaagtgacaatgctgtgttaccgattttccaacaccctttaactagctttaaccctgattggacgattgagacctcattaaaagaagcgttatattattacagaggtctaactgataatactgctcaggatcaattattattacaacatttatctacttttgagttaaacgcgcaattattgactaaattaccaagcgaagtgagtggcggacaatta…
		sa_c1870s1592_a_at				2.5 min		N.D.						SA1415		peptide ABC transporter, ATP-binding protein				gtgaatatgatgagtctcattgatatacaaaatttaacaataaagaatacttgtgagaaatatcttattaaagggattgatttgaaaatttttagtcaacagattaatgccttgattggagagagcggcgctgggaaaagtttgattgctaaagccttacttgaatatttaccatttgatttaagctgcacgtatgattcgtaccaatttgatggagaaaatattagtagattgagtcaatattatggtcatacaattggttatatttctcaaaattatgcagaaagttttaacgaccatactaaattaggtaaacagttaactgcgatttatcgtaagcattataaaagtagtaaagaagaggctttgtcaaaaattgacaaggctttgtcgtgggtt…
		sa_c1872s1598_a_at				2.5 min		N.D.						SA1416		peptide ABC transporter, permease protein, putative				gtgaccgtcatgcataaaatattttcaaagaataacctgatattttttgtattcgttgcatttatttttgtggtaattgtactgcaattctttgtcagtagtgaaaatgcaaccaaagtcaatttatcacaaacttttgaacctattagttggttgcatttattaggaactgatgattatgggagagatttatttacccgaattattatcggtgcacgttcaacattgtttgttactgttttaacattaatagctatcgttgtcataggtgttacactaggtctatttgccggatacaaaaaagggtggattgaacgattagtgttaaggtttattgatgttggtctaagtattccagaatttatcatcatgattgctttagcaagtttttttcaacca…
		sa_c1876s1602_a_at				2.5 min		N.D.						SA1417		peptide ABC transporter, permease protein				ttgcatatacatgcgccattctcatgtaaaaagaaagtgttagtaacttacacaaggagggggactattatgttcataataaagtctatgttgtatagactgatgcaaatgatagttgttttatttgttatttctacacttacattcattttaatgaaattatcaccaggcaatcctgttgataaaatattacatcttgatgtagcacaagtgtcgacggaacaaataaatgcaaccaaagataaattgggattaaatgattctttattggtacagtggtggcattggatgaatcatttattacattttaatttaggaaaaagttttgaatcaaaagaaccggtaacacagatattattcaactatgcacccataacattactcatatcattttcaaca…
		sa_c1880s1603_a_at				2.5 min		2.5 min						SA1419		oligoendopeptidase F, putative		Amino acid transport and metabolism		atgaatgtattataccaaaggagtgattatatgtctcaaggtttacctttaagagaagatgttcctgtttcagaaacatgggatttagtagacttatttaaagatgatcaacaatattatgaaagtattgacgctctagtacaacaagcaaatcaatttcatcatacatatgcaacaacattaaattcaatcgaacaaattaatactgctttagctgaattagaaaatattttaattgccttagatcgcttaagtaattatgcagaactacgtttaagtgtagatactagtaatatcgaggcacaagtattgagcgctaaattatctactacatacggtaaaattgttagccaattatcatttgtagagtcagaaatacttgaattaccagaagaaata…
		sa_c1884s1607_a_at				N.D.		15 min		phoU				SA1420		phosphate transport system protein, putative		Inorganic ion transport and metabolism		atggcaataattagacaacgatatcaggagcaacttgatgatttaataaaagaattacgtcggttaggtgcaaatgtctatgtgagtattgaaaatggtataaaatcattaagtattgacgatagaggctttgcacgacaaacagttaaaaacgataaacatatcaatcaattaaattatgatattaatgagcgagttatcatgttaattacaaagcaacagcccattgcgagtgatttgcgtatgatgatttcttcattaaaaatcgcctccgatttagaaagaataggagataatgcctcgagtattgccaatattcgattgcgtacaaagattacagatgattatgtgttaacccgtttaaagacaatgggtaaattagctatgttaatgttaaag…
		sa_c1888s1611_at				N.D.		15 min						SA1421		phosphate ABC transporter, ATP-binding protein		Inorganic ion transport and metabolism		atggcgcaaacacttgcacaaactaaacaaatatctcaaagtcatacgtttgatgtctcacaaagtcatcataaaacaccagatgatacaaactcacattctgttatatattcaacacaaaatttagacttatggtatggcgaaaatcatgcattacaaaatattaatttagatatttatgaaaaccaaattactgccattataggtccatctggttgtggcaaatcaacatatattaaaactttgaatcgaatggttgagttagtaccttctgtgaaaacagctggtaaaatattatatcgagatcaagacatttttgatcaaaaatattctaaagaacaattacgtacaaatgtgggcatggtctttcaacaacctaatccatttccaaaatcaata…
		sa_c1892s1615_a_at				N.D.		15 min						SA1422		phosphate ABC transporter, permease protein		Inorganic ion transport and metabolism		atggaaacgacagataataatagacaatcactcgtcgatcaacaacttgtccaaaaacatttatcatccagaacggttaaaaataaagtgttcaaactcatatttttagcatgtacattattaggacttgtcgtacttattgcgttgttaactcaaacattgattaaaggggtaagtcatttaaatttacagtttttcactaatttttcttcttcaacaccatctatggctggcgttaaaggcgcgttaatcggttcactttggttaatgttaagtatcattccattatcaatcatcctaggaataggtacagctatatacttagaagaatatgcgaaaaacaacaaatttactcagtttgttaaaatcagtatttccaatttagctggtgtaccatca…
		sa_c1898s1619_a_at				N.D.		2.5 min		deoD				SA0121		purine nucleoside phosphorylase		Nucleotide transport and metabolism		ttgaaagcgcttttaaaaaatattattatatacatgattagacaaatagacaaatcactatacaaatattgggaggaatattttatgaaatcaacaccacacattaaaccaatgaatgacgtcgaaattgcagaaacggttctattgccaggagatccgttaagagctaagttcattgcagaaacttatttggatgatgtggaacagttcaatacagtgcgaaacatgtttggttttaccggaacatataaaggtaaaaaagtttctgtcatgggttcaggtatgggtatgccatctattggcatttactcttatgaattaattcatacatttggttgtaaaaaattaattcgcgttggctcttgtggcgcgatgcaagaaaacattgatttatatgat…
		sa_c18s19_a_at				2.5 min		15 min		gyrB				SA0005		DNA gyrase, B subunit		Replication, recombination and repair		atggtgactgcattgtcagatgtaaacaacacggataattatggtgctgggcaaatacaagtattagaaggtttagaagcagcacgtaaaagaccaggtatgtatataggatcgacttcagagagaggtttgcaccatttagtgtgggaaattgtcgataatagtatcgatgaagcattagctggttatgcaaatcaaattgaagttgttattgaaaaagataactggattaaagtaacggataacggacgtggtatcccagttgatattcaagaaaaaatgggacgtccagctgtcgaagttattttaactgttttacatgctggtggtaaatttggcggtggcggatacaaagtatctggtggtttacatggtgttggttcatcagttgtaaacgca…
		sa_c1900s1624_a_at		↑		N.D.		5 min						SA1424		phosphate ABC transporter, phosphate-binding protein		Inorganic ion transport and metabolism		atgaaaaaatggcaatttgttggtactacagctttaggtgcaacactattattaggtgcttgtggtggcggtaatggtggcagtggtaatagtgatttaaaaggggaagctaaaggtgatggctcatcaacagtagcaccaattgtggagaaattaaatgaaaaatgggctcaagatcactcggatgctaaaatctcagcaggacaagctggtacaggtgctggtttccaaaaattcattgcaggagatatcgacttcgctgatgcttctagaccaattaaagatgaagagaagcaaaaattacaagataagaatatcaaatacaaagaatttaaaattgcgcaagatggtgtaacggttgctgtaaataaagaaaatgattttgtagatgaattagac…
		sa_c1904s1628_a_at		↑		2.5 min		2.5 min						SA1426		conserved hypothetical protein		Function unknown		atggcattagacaaagatatagtaggttctatagaattccttgaagtagtagggttacaaggctcaacttaccttttaaaaggaccaaacggtgaaaacgtaaagttaaaccaatcagaaatgaacgatgatgatgaattagaagtaggtgaagaatatagtttcttcatttatccaaaccgttcaggtgaattatttgcaactcaaaatatgcctgatattacgaaagataaatatgattttgctaaagtacttaaaacggatcgcgatggggcacgtatagatgttggtttaccccgtgaagtgttagtaccatgggaagatttaccaaaagtgaaatcactatggccacaacctggtgatcatttgctagttacattacgaattgaccgtgagaat…
		sa_c1908s1632_a_at		↓		2.5 min		2.5 min						SA1427		ABC transporter, ATP-binding protein		General function prediction only		atgaaaaaaaggagaaaatgcatgttacaagtaactgatgtgagtttacgttttggagatcgtaaactatttgaagatgtaaatattaaatttacagaaggtaattgttatggattaattggtgcgaatggtgcaggtaaatcaacattcttaaaaatattatctggtgaattagattctcaaacaggacatgtttcattaggtaaaaatgaacgtctagctgttttaaaacaggaccactatgcttatgaagatgaacgcgtgcttgatgttgtaattaaaggtcacgaacgtctttatgaggttatgaaagaaaaagatgaaatctatatgaagccagatttcagtgatgaagatggtatccgtgctgctgaacttgaaggtgaatttgcagaaatg…
		sa_c1912s1635_a_at				N.D.		2.5 min		lysC				SA1428		aspartokinase, alpha and beta subunits		Amino acid transport and metabolism		atggtaacaagaagtgtgttgaaatttggcggatcatccgtcagtgattttacaaaaataaaaaggatcgctgaaatgttaaaggagcgagtcaatcaagatgaacaattaattgtcgttgtaagtgctatgggtaacacaacagatcaattaatgacgaatgtatcaaccttgactaaagcaccaaaacaacaagaactggcattattattgacaaccggagagcaacaaactgtatcttatttatcaatggtattaaatgatatcggtatgaatgccaaagcaatgactggctatcaagcgggtattaaaaccattggccatcatttaaaaagtaaaattgctcaaattaatcctcaaacatttgaacaagcctttcaagaaaacgatattttagta…
		sa_c1922s1644_a_at				N.D.		5 min		dapA				SA1430		dihydrodipicolinate synthase				atgacacatttatttgagggtgttggcgttgcacttacaaccccttttacaaataacaaagttaatcttgaagctttgaaagcacacgttaattttttactagaaaataatgcccaagcaatcatcgttaatggaactactgctgagagccctactttaacaacagatgaaaaagaacgcattctaaaaacagttattgatcttgtagataaacgtgttcctgtcatagctggaactggaactaatgatactgaaaagtcaatccaagcttcattccaagctaaagccttaggggctgatgcaattatgttaattacgccctactacaacaaaacgaaccaacgtggtttagtcaaacactttgaagcgattacagatgctgtgaaattaccagtcgtg…
		sa_c1924s1648_a_at				N.D.		5 min		dapB				SA1431		dihydrodipicolinate reductase		Amino acid transport and metabolism		gtgaaaatattactaattggctatggtgcaatgaatcaacgcgttgctagattagcagaagaaaaaggacatgaaatcgttggggtcattgaaaatacaccgaaagcaacaacgccatatcaacaatatcaacatattgcagatgttaaagatgccgatgttgcaatagatttttcaaatccgaatctattattcccattattagatgaagagtttcatttgccattagttgtggcaacaactggcgagaaagaaaaactacttaataagttagatgaattgagtcaaaatatgcctgtatttttcagcgcgaacatgagttatggcgttcatgcactgactaaaattttagcagctgctgttcccctacttgatgatttcgacatcgaattgactgag…
		sa_c1928s1652_a_at				N.D.		15 min		dapD				SA1432		2,3,4,5-tetrahydropyridine-2,6-dicarboxylate N-succinyltransferase		Amino acid transport and metabolism		atggtacaacatttaacagctgaagaaattattcaatatataagtgatgctaaaaagtctacaccaataaaagtatatttaaatggtaattttgaaggcatcacatacccagaaagttttaaagtatttggttcagaacaatctaaagtaatcttttgtgaagcggatgattggaaacctttttacgaagcatatggtagtcaattcgaagatatagaaattgaaatggatcgtcgcaattctgccattccattaaaagacttaacaaatacgaatgcacgtattgaaccaggtgcatttattagagaacaagccattattgaagatggtgctgtcgttatgatgggcgcaacaattaatattggcgcagtcgttggcgaaggtacaatgattgatatg…
		sa_c1934s1655_a_at		↑		2.5 min		2.5 min						SA1433		peptidase, M20/M25/M40 family		General function prediction only		ttgataattatgaatgaattagaatttgttacgaaacatcgccgtcatttacatcaacatcctgaattaagcttacatgaatttgaaacaactgcttatattaaagcgtttttagatagtttaaatattaaatacgattgcccattggaaactggcgtcattgcatacttagaaggtaatggctcacatacgatagcgtatagagctgatattgatgcgttacctattttagaggaaaatgatgtgccttatcgcagtcaatctgatcatgtgatgcatgcttgtggacatgatggtcatacaactgcattaatgctttttgtacaacgttgcaaagacatgcaagatgcaggtcaattaccgcaaaatgtcgttttcattttccaacctgcagaagaa…
		sa_c1936s1659_a_at				2.5 min		5 min						SA1434		alanine racemase family protein		Cell wall/membrane biogenesis		ttgacagcaacatggtctgtaaataagaaaatatttttacaaaatgcaatcacagtcaaaaacaatcagccattaatggcagttgttaaaaataatgcatatcactatgacctagaatttgctgtaactcagtttatccatgcaggtatagatacatttagcacaacatcactacgagaagcaattcaaattagacaacttgctccagatgcaacaatctttttaatgaatgcagtttacgagtttgatttagtccgtgaacatcaaatacacatgactttgccgtcgttgacatattactataaccataaaaatgatttagctggtattcatgttcacttagaatttgaaaatttattacatcggtctggatttaaagatttaaacgaaattaaagaa…
		sa_c1940s1663_at				2.5 min		5 min		lysA				SA1435		diaminopimelate decarboxylase		Amino acid transport and metabolism		atgactgttaaatataatcaaaatggcgaattaacaatggatggtattagtttaaaaacgattgcacaaagctttggtacacctaccattgtttatgatgaactacaaattagagaacagatgcgccgttaccatcgcgcatttaaagatagtggattaaaatacaatatttcatacgcctcaaaggcatttacttgcattcaaatggtcaaacttgtagctgaggaagatttacagttagatgttgtttctgaaggtgaattatatacagctttagaagcaggttttgaaccgagtcgcatccatttccatggtaacaataaaacgaaacatgaaattaggtatgctttagaaaataatatcggttattttgttatagattcattagaagaaattgaa…
		sa_c1948s1673cv_at				5 min		5 min		cspA				N315-SA1234		major cold shock protein				atgaaaaaaggtacagttaaatggtttaacgcagaaaaaggattcggcttcatcgaaagagaagaagaaaacgacgtattcgtacacttctcagcaatcaaccaagatggatacaaatcattagaagaaggccaaaaagttgaattcgaaatagttgaaggcgaccgcggccaacaagctgcaaacgtagttaaaatataa
		sa_c1948s1673cv_x_at				2.5 min		2.5 min		cspA				N315-SA1234		major cold shock protein				atgaaaaaaggtacagttaaatggtttaacgcagaaaaaggattcggcttcatcgaaagagaagaagaaaacgacgtattcgtacacttctcagcaatcaaccaagatggatacaaatcattagaagaaggccaaaaagttgaattcgaaatagttgaaggcgaccgcggccaacaagctgcaaacgtagttaaaatataa
		sa_c1948s1673_at				30 min*		2.5 min						SA1437		cold shock protein, CSD family				atgaaacaaggtacagttaaatggtttaacgctgaaaaaggattcggctttatcgaagttgaaggagaaaatgacgtattcgtacatttttcagcaattaaccaagatggttacaaatcattagaagaaggtcaagctgttgagtttgaagtagttgaaggcgaccgcggtccacaagctgcaaacgttgttaaactataa
		sa_c1948s1673_x_at				30 min		2.5 min						SA1437		cold shock protein, CSD family				atgaaacaaggtacagttaaatggtttaacgctgaaaaaggattcggctttatcgaagttgaaggagaaaatgacgtattcgtacatttttcagcaattaaccaagatggttacaaatcattagaagaaggtcaagctgttgagtttgaagtagttgaaggcgaccgcggtccacaagctgcaaacgttgttaaactataa
		sa_c1956s1681_a_at				2.5 min		2.5 min						SA1437		cold shock protein, CSD family				gtgcaaaagcacatggaggttttctatatgaataacggtacagtaaaatggtttaacgcagaaaaaggttttggtttcatcgaacaagaaaatggcggagacgtattcgtacatttctcaggtatcgctagcgatggctacaaaactttagaagaaggtcaaaaagttactttcgaaatcactgaaggtcaacgtggagaccaagcagttaacgtacaaactgtttaa
		sa_c1960s1685_a_at				2.5 min		2.5 min						SA1438		conserved hypothetical protein				atgtggacagttaccaaaattagagccgattatgagggatggtggttattcagtgactggccagaaaacattgttgaaaaatatcaatatcaagattttgatgacatgtttaagcactatcaacaattgattaatcaatgtaaagttcagttcgataattatgtcacaggcaaatataatatttatgcattttataataattgtgacatgaactattgcgaagattgtgaagaggatttacaaatattttatagtttcattgttttacaaaataatgaagtatattataaactaccaataattgattaa
		sa_c1964s1689_at		↑		2.5 min		2.5 min						SA1440		xpaC protein, putative		Miscellaneous		atgacagtgagatataatatttctcatatatttggggtgttagtgggaattcctgtagcgtttttaacaagcatatttgggatgattgcacttgatgtatcttttttaattgatatgtctattggtattgttggctttttaatgacatacctaccgatacaaaaactcacttcacgcaaatatttaaacgaaattggtttgactagaaaagactatcgctatattcgaaatcagttaaatcatacacaccaaaaacttagaggtattttaaaaacgtatgtcaatataagatcaattaaagattttaggcagattaatgatatataccaaatttcacgttctatttatacgacagttagacagagacctgcatcattttataaagttgaaggctttttt…
		sa_c1968s1693_a_at				2.5 min		2.5 min		tet38				SA0122		tetracycline resistance protein, putative		Resistance		atgattatgaatgttgaatattctaaaataaagaaagcagtacctattttattattcttatttgtattcagtttggttatagacaactcatttaaattgatttctgtagccattgctgatgacttaaacatatctgtaacgacagtaagttggcaagcgacattagccggtttagtaattggtattggcgctgtagtatacgcttcattatctgatgccattagtatacgcacactatttatttatggcgtgatattaatcattatcggatcaattattggttacattttccaacatcaattcccattacttttagttggacgtattattcaaactgccggtttagctgctgcagagacattatatgtgatatatgttgcaaagtatctttctaaagag…
		sa_c1974s1697_a_at		↓		2.5 min		15 min		brnQ				SA1443		branched-chain amino acid transport system II carrier protein		Amino acid transport and metabolism		gtgttttgtttctgctatgtacaacatatttcatatagactctttattattttttgtgctaaaatatttacttgtaaattatttcgtgttttaaaaaaaaggagtaactctatgaataaaaatacatgggtcattgggtttacgctcttcgctatgttttttggcgcaggcaatctaatttttcctcctaatctcggattggatagtggtcaatttttctggcccgccattttagcgtttgttctaactgggattggtttaccattattaggtgtgattgtaggtgcacttgataaagaaggatatattggcgcattaaataaaatttcacctaaattttcaatattgttcttaatcatcatttatttgactataggaccacttttcgcaatacctaga…
		sa_c1976s1701_a_at				2.5 min		5 min						SA1444		conserved hypothetical protein		Inorganic ion transport and metabolism		atgagtgatcgtttcataaaatttaacgacgaacagttagatgccaagcaagtaatgatgttgcaagacttagctcgactcttattaaaaaatgaacaaacacaagttaaaatccaaaaattcccttactataatcctgttcaaaatgttttgattacgagttggttttggtcacatcgaccaagccatatcgaaatggctggtttaaaaacagatgttatgttagctgcttacggttatcatatgatggatgtacaaattgtaaatgaagtagtacaagataaaacttttaaacaccctaaattttatcaacaactttttaaattattagaagatatgcgcgtattaaattctattaaagttgagcgcccaagtactgctaaattaattgatcttcgc…
		sa_c1980s1705_a_at				2.5 min		5 min						SA1445		CbbQ/NirQ/NorQ/GpvN family protein		General function prediction only		atggcactaaaacattataagaattcagattcaacagttttcaatgatgcgaaggcattatttgatttaaataaaaatattttacttaaaggtccaacaggttcagggaaaacaaagttggcagaaacattaagtgaagttgttgatacacccatgcatcaagtcaattgttctgttgatttagatacagaaagcttattaggctttaaaacaattaaaacaaatgcggaaggtcaacaagaaattgtctttgtagatggtccagttattaaagctatgaaagaggggcatattttatatattgatgaaataaatatggctaaacctgaaacattgcctgtattaaatggtgtattagattatcgtcgtcaaattacgaatccatacactggtgaagta…
		sa_c1984s1710_a_at		↑		2.5 min		5 min						SA1447		conserved hypothetical protein				atgattaaaataagttataatataatagtaaagataaagatagaggtggctataatgtgtggacttagaagtataacattaggtacaacaaatatagaacagacaaaacatttcatggttgacatattaggattaaattatgaagaacttcttgaaaactcaattcgtttcggcgatgcagatataagcccaggaacaagacttcaatttatacaagttccaagtgagcaattagaagaatctcactttgtgggtattggattacgtacaccaactgactcaggtttagaggagtatgcggaaatattatcgaataaggatattccatttacaacagttaaagaattaaatggcaataaatatttcagtctcgaagataacaatggtcatattttctca…
		sa_c1988s9104_a_at		↑		2.5 min		stable*		sucB				SA1448		2-oxoglutarate dehydrogenase, E2 component		Energy production and conversion		atgccagaggttaaagttccagaattagcagaatctattacagaaggtaccattgcagaatggttgaaaaacgtaggggatagcgtagaaaaaggtgaagctattcttgaattagaaactgataaagttaatgtcgaagttgtatctgaagaagcaggtgtattatctgaacaacttgcaagtgaaggcgacactgtagaagttggacaagcaattgctatcatcggcgaaggtagtggcaatgcttctaaagaaaatagtaacgacaatactccacaacaaaatgaagaaacaaataataaaaaagaagaaacaacaaataattcggtagataaagctgaagtcaatcaagcaaatgatgacaatcagcaacgtattaatgctacgccttctgcgcgt…
		sa_c1994s9145_a_at		↑		2.5 min		30 min*		sucA				SA1449		2-oxoglutarate dehydrogenase, E1 component		Energy production and conversion		atgactaacgaaagaaaagaagtttcagaggctcctgtaaacttcggtgcgaatttaggtctaatgttagatctatatgatgactttttacaagatccatcatctgtaccagaagatttacaagtcttattcagcacaattaagaatgatgactcaattgtaccagctttaaaaagtacaagtagtcaaaatagcgacggcacaattaagcgtgtcatgcgtctaattgataatattcgccaatacgggcatcttaaagccgatatttatcctgtaaatcctccaaaaaggaaacatgtacctaaattagagattgaagactttgatttagatcaacagactttggaaggtatatcagcaggaattgtttcagatcactttgccgacatttatgataat…
		sa_c1996s1713_a_at				2.5 min		2.5 min		arlS				SA1450		sensor histidine kinase		Signal transduction		atgacaaaacgtaaattgcgcaataactggattattgttaccacgatgattacgtttgtcacgatatttttgttttgtttaattattatttttttcttgaaagatacactgcataatagtgagcttgatgatgcagaacgaagctcaagcgatattaataatttatttcattctaagcctgttaaagatatatctgcattagacttgaatgcatctttaggtaattttcaagagataattatttatgatgagcataataataaattatttgagacatcgaatgataacacagtgagagttgaaccaggttatgaacaccgttattttgaccgcgtaataaaaaaacgctataaaggcattgaatatttaattattaaagaaccaattacaacgcaagat…
		sa_c1s2_a_at				2.5 min		2.5 min		dnaA				SA0001		chromosomal replication initiator protein DnaA		Replication, recombination and repair		atgtcggaaaaagaaatttgggaaaaagtgcttgaaattgctcaagaaaaattatcagctgtaagttactcaactttcctaaaagatactgagctttacacgattaaagatggtgaagctatcgtattatcgagtattccttttaatgcaaattggttaaatcaacaatatgctgaaattatccaagcaatcttatttgatgttgtaggctatgaagttaaacctcactttattactactgaagaattagcaaattatagtaataatgaaactgctactccaaaagaaacaacaaaaccttctactgaaacaactgaggataatcatgtgcttggtagagagcaattcaatgcccataacacatttgacacttttgtaatcggacccggtaaccgcttt…
		sa_c2006s1720_a_at		↑		2.5 min		30 min		deoC				SA2129		deoxyribose-phosphate aldolase		Nucleotide transport and metabolism		atgaaatttgagaaatatatagatcacactttattgaagcctgagtcaacacgtacgcaaatcgatcaaatcatcgatgaagcgaaagcatacaattttaaatctgtatgtgtgaatccaacacatgttaaatatgcagcagagcgactagctgattcagaggtgctcgtttgtacggtaataggattcccattaggtgcgtcgacaactgcaacgaaagcatttgaaacagaagatgcaattcaaaatggtgcagatgaaattgacatggtcatcaacatcggcgcattaaaagatggacgttttgatgatgtacaacaagacattgaagcagtggttaaagctgcgaaaggtcacacagtaaaagtgattattgagacggtattgttggaccatgac…
		sa_c2008s9411_a_at				2.5 min		2.5 min		arlR				SA1451		DNA-binding response regulator		Transcription		atgacgcaaattttaatagtagaagatgaacaaaacttagcaagatttcttgaattggaactcacacatgaaaattacaatgtggacacagagtatgatggacaagacggtttagataaagcgcttagccattactatgatttaatcatattagatttaatgttgccgtcaattaatggcttagaaatttgtcgcaaaattagacaacaacaatctacacctatcattataattacagcgaaaagtgatacgtatgacaaagttgctgggcttgattacggtgcagacgattatatagttaagccgtttgatattgaagaacttttagcaagaattcgtgcaattttacgtcgtcagccacaaaaggatattatcgatgtcaacggtattacaattgat…
		sa_c2013s1725_a_at				2.5 min		15 min						SA1452		PAP2 family protein		Lipid transport and metabolism		atgagtcaatggaaacgtatctctttgctcatcgtttttgcattggtttttggaattatcgcgtttttccacgaatcaagactagggaaatggattgataatgaagtttatgaatttatatattcatcagagagctttattacgacatctatcatgcttggggctactaaagtaggtgaagtctgggcaatgttatgtatttcattacttcttgtggcatatctcatgttaaagcgccacaaaattgaagcattattttttgcattaacaatggcactatctggaattttgaatccagcattaaaaaatatattcgatagagaaagacctacattgctgcgtttaattgatataacaggatttagttttcctagcggtcatgctatgggatcaactgca…
		sa_c2015s1728_a_at		↓		2.5 min		5 min						SA1453		UDP-N-acetylglucosamine--N-acetylmuramyl-(pentapeptide) pyrophosphoryl-undecaprenol N-acetylglucosamine transferase		Cell wall/membrane biogenesis		atgacgaaaatcgcatttaccggagggggaacagttggacacgtatcagtaaatttaagtttaattccaactgcattatcacaaggttatgaagcgctttatattggttctaaaaatggtattgaaagagaaatgattgaatcacaactaccagaaattaagtattatcctatttcgagtggtaaattaagaagatatatttctttagaaaatgccaaagacgtatttaaagtattgaaaggtattcttgatgctcgtaaagttttgaaaaaagaaaaacctgatctattattttcaaaaggtggatttgtatctgtgcctgttgttattgcagccaaatcattaaatataccaactattattcatgaatctgacttaacaccaggattagcgaataag…
		sa_c2019s9651cs_s_at		↓		2.5 min		2.5 min						N315-SA1252		conserved putative acetyltransferase				gtgacgtacatgatccgtctaggtaaaatgtcagatttagatcaaatcttaaatctagtagaagaagcaaaagaattaatgaaagaacacgacaacgagcaatgggacgatcagtacccacttttagaacattttgaagaagatattgctaaagattatttgtacgtattagaggaaaatgacaaaatttatggctttattgttgtcgaccaagaccaagcagaatggtatgatgacattgactggccagtaaatagagaaggcgcctttgttattcatcgattaactggttcgaaagaatataaaggagctgctacagaattattcaattatgttattgatgtagttaaagcacgtggtgcagaagttattttaacggacacctttgcgttaaacaaa…
		sa_c2024s1734_a_at				2.5 min		2.5 min						SA1455		carboxyl-terminal protease		Cell wall/membrane biogenesis		atggatgataagcaacacacatcttcatccgatgatgaacgcgctgaaattgcaacaagcaatcaagaccaagaaactaattcatcgaaacgcgttcacttaaaacgttggcaattcatatcaatattaattggtacaatcctaataacagctgtcatcacagttgttgcatatatttttataaatcaaaaaataagtggtttaaacaaaactgatcaatcaaacttaaataaaattgaaaatgtgtataaaatcttaaatagtgattattacaaaaaacaggactctgacaagttaagtaaagctgcaattgatggcatggtcaaagaattaaaagatccttattctgaatatttaacaaaagaacaaacgaaatcctttaatgaaggtgtttcaggt…
		sa_c2026s1737_a_at		↑		2.5 min		15 min						SA1456		conserved hypothetical protein				atgaaaaactattcgttttatcaatttgtcatgacagttcgtggtcgacacgacgataaaggtcgtctagcagaagagatatttgacgatcttgctttcccaaaacacgatgatgattttaacatactgtctgattatattgagacacatggtgatttcacattgccaatgtctgtatttgatgatttatatgaagaatatacggaatggctaaaattttaa
		sa_c2030s1741_a_at		↑		2.5 min		15 min						SA1457		PTS system, IIA component		Carbohydrate transport and metabolism		gtggaaagtatgtttaaaaaattattcggaaaaggcaaagaagttcagaaagatatcgcaatttatgcaccattaactggagaatacgtgaaaattgaagatattccagatcctgtattcgcacaaaaaatgatgggcgaaggttttggtattaatccaactgaaggagaagttgtgtctccaattgcaggacgtgttgacaatgtctttccaactaagcatgcgattgggttaaaagcagataacggattagaattattagttcatatcggtttagacacagttcaattagacggtgaaggatttgaagtgttagtgtctagtggtgacgaagttaacgtcggagatccattagtaagattcaaccttgaatttattaataataacgctaaatctgtt…
		sa_c2036s1745_a_at				2.5 min		5 min						SA1459		peptide methionine sulfoxide reductase, degenerate		Posttranslational modification, protein turnover, chaperones		atgacaaaagaatatgcaacattagcaggaggatgtttctggtgcatggttaaaccatttacatcatatccaggcatcaagtcagtcgtatctggttatagtggcggtcatgttgataaccctacttatgaacaggtatgtacgaataaaaccggccatgtcgaagcagtacaaattacgtttgatccagaggttacttcctttgaaaatatattagacatatatttcaaaacatttgacccaactgatgatcaagggcaatttttcgatagaggcgaaagctatcaaccagtcattttctatcatgatgagcatcagaaaaaggctgctgagtttaaaaagcaacaattaaatgaacaaggtattttcaagaaaccagtgattacacctattaaacca…
		sa_c2038s1749_a_at				2.5 min		15 min		deoB				SA0124		phosphopentomutase		Carbohydrate transport and metabolism		ttgggagtgatagctatgacaagaccatttaatcgtgtacatttaatcgtaatggattcagtaggtattggtgaagcgccagacgcagctgattttaaagatgaaggttcacatactttaagacataccttagaaggtttcgatcaaactttaccaaaccttgaaaagttaggtctagggaacatcgataaattaccagtagtaaatgcagttgaacaaccagaagcatactatactaaattgagtgaagcttcagttggtaaagatacaatgactggtcactgggaaattatgggattaaatattatgcaaccttttaaagtataccctaatggattccctgaagagttaattcaacaaattgaagaaatgacaggtcgtaaagttgttgctaacaaa…
		sa_c2044s1753_a_at				2.5 min		5 min						SA1460		degV family protein		Function unknown		atgacaaaacagattatagtaacagactcaacatccgatttatctaaagaatacttagaagcaaacaacattcatgtaattcctttaagtttaactattgaaggagcttcatacgttgaccaagtagatattacatcagaagaatttattaatcatattgaaaatgatgaagatgtaaagacaagtcagccagccataggtgaatttatatctgcttatgaagaactaggaaaagatggctctgaaatcataagtattcatctttcttcaggattaagtggtacatataacactgcttaccaagcaagtcaaatggtagatgctaatgtaactgttattgattcaaaatctatttcttttagtttagggtatcaaatacaacacctagtagagcttgta…
		sa_c2049s1756_a_at				2.5 min		5 min		thyA				SA1462		thymidylate synthase		Nucleotide transport and metabolism		gtgataacaaaatgctacataaaattaagttatatcaaactaaatatacatactataaataatgaaaatgaggtgttatcgcatatgttgaattcatttgatgcagcatatcacagtctttgtgaagaggttttagaaataggaaatacacgaaatgatcgcacaaatacaggtacgatttcgaaatttggtcatcaacttcgctttgacttatctaaaggatttccactattaacgacaaagaaagtttcttttaaattagtagcaaccgaattattatggttcattaaaggagatacaaacatccaatacttattaaaatataataataatatttggaacgaatgggcttttgaaaattatataaaatcagacgagtataacggtccagatatgaca…
		sa_c2050s1762_a_at				2.5 min		5 min						SA1464		conserved hypothetical protein		Conserved Hypothetical		ttggaggaattaaatatgaatgcatatgatgcttatatgaaagaaattgcgcaacaaatgcgtggcgaattaactcaaaatggttttacaagtttagaaacgagcgaagcagtatcggagtatatgaaccaagtaaatgctgatgacactacttttgtagttattaactctacatgcggctgtgcagctggattagcaagaccagctgcagtagcagttgcaacacaaaatgaacatagacctacaaatacagttacagtttttgctgggcaagataaagaagcaactgctacaatgcgagaattcattcagcaagcaccatctagtccttcgtatgctttattcaaaggtcaagatttagtttattttatgcctagagaatttatcgaaggtagagat…
		sa_c2054s1766_a_at				2.5 min		5 min						SA1465		conserved hypothetical protein		Energy production and conversion		atggaaattttacgtatagagccaacaccaagtccaaatacaatgaaagttgttttgtcatatacaagagaagacaagttatctaatacttataaaaaagtagaagaaacacaaccaagatttataaatcagttgttatctatagatggtatcacttccatttttcatgtcatgaacttcttagctgttgataaggcaccaaaagctgattgggaagtcatattacctgatattaaagctgctttttctgatgcgaataaggttttagaatctgtaaatgaacctcaaattgacaatcattttggtgaaattaaagctgaattattaacttttaagggtataccgtatcaaattaagctaacttctgctgaccaagaattaagagaacaattaccacaa…
		sa_c2058s1770_at				2.5 min		2.5 min						SA1466		conserved domain protein		Conserved Hypothetical		atgaaaattatatctatatcagaaacaccgaaccacaacacaatgaagattacacttagtgaaagcagagaaggtatgacatcagatacgtatactaaagttgatgattcacagccagcatttattaatgacatcttaaaggttgaaggcgttaaatcaattttccatgttatggactttatttcagtagataaagaaaatgacgcaaattgggaaacagtattgccaaaagtagaggctgtattcgaataa
		sa_c2063s1774_a_at				2.5 min		2.5 min						SA1467		conserved hypothetical protein		Conserved Hypothetical		ttgcaatattttgaagtaataaaggaagtgtcgcgtattttaactttttcagagcaaaatgcactcgcgaaaatagatgatttaatgaatacttattgcaatcaatgtccaatcaaaactcgtctgcgtaaattagaggggaaaacgaaggcgcatcatttttgtatcaatgagtgttcaatagggaaagaaataaaacaattaggaaatgaacttcaatag
		sa_c2066s1777_a_at		↓		2.5 min		N.D.						SA1468		membrane protein, putative		Function unknown		atgtataatgaaattttaggactagttacgtttattgcaacgttcgtacttatggtacttatgtatcgcttttttggtaaacaaggtttaattgcatgggttgcaattggcacaatcattgccaacatacaagtgattaaaactgtagaaatctttggtatttcagcaactttaggtaatgtcatgtttgcttctatttatttagcaacagatattttaaatgatatttatgggcgtagagttgcaaaaagagcagtttggttaggcttttcatcaacattaattatgattattgttatgcaattgtcattacattttattcctgcaccagaagatatggcacaaaaagcattacacgcaatctttgatgttgtgccacgtattgctttaggctcaatt…
		sa_c2090s1793_a_at				N.D.		2.5 min						SA1475		drug transporter, putative		Resistance		atggatggactactaataaatttaaagttttacacattaaaatcaaaaaccattcaattattctatcgaacagacaaatttctgttatggaatttgtctgttttcaaaagtatagggaggcaaatagagatggaaaagccgtcaagagaggcatttgaaggcaataataagttgttaataggaattgttttaagtgtaataacgttttggctatttgcacaatcattggttaatgttgtaccaatacttgaagatagtttcaatacagatattggaacggttaatatcgccgttagtataactgctttattttcaggaatgtttgttgtaggagcaggtggtcttgctgataaatatggcagaattaaactcacgaacattggtattatcttaaatata…
		sa_c2099s1802_a_at				N.D.		stable		ald				SA1478		alanine dehydrogenase		Amino acid transport and metabolism		gtgaaattattcacaaatgaaagaggagtgttgcaaatgttagttgcagtagtcaaagaattaaaacaaggtgaaggacgtgtagcttgcacacccgaaaatgtgcgtaagttaacggatgcaggacataaagtaattgttgaaaaaaatgctggcattggttcaggattttctaacgatatgtatgaaaaagaaggcgctaagatcgtaactcacgaacaagcatgggaagctgatcttgttatcaaagtaaaagaacctcatgaaagcgaatatcaatatttcaaaaagaatcaaattatctggggatttttacatctagcatcttcaaaagaaatagtagaaaaaatgcaagaagttggtgtaactgcgattagtggtgaaaccattataaaaaat…
		sa_c2100s1806_a_at				2.5 min		5 min						SA1479		5-3 exonuclease, putative		Replication, recombination and repair		atgcctaataaaatattacttgtagatggtatggcgctattatttagacatttctatgctacaagtcttcataaacaatttatgtacaattcacaaggtgaacctacaaatggaatacaaggatttgtgcgtcatatcttttcggcaatacatgaaatacgccctacacatgtagctgtatgttgggatatgggacaatcaacttttagaaatgatatgtttgatggttataagcaaaatcgttctgcaccaccagaagaattgataccacaatttgattatgttaaagaaatttcagagcaatttggctttgtaaatattggcgttaaaaactatgaagcggatgatgttataggtacattagcacaacaatattcaactgataacgatgtctatatt…
		sa_c2106s1810_a_at				2.5 min		2.5 min						SA1480		conserved hypothetical protein		Conserved Hypothetical		atgattaataaagaacaattagatcttttatataaattaaaaaaagaagttgaaaagtcgcgaaatgaagcacttttacatacaattaaccaagtaattaagaaagtatatttgcagcaatatacatgttcgttcgttggacatttttctgcaggtaaatcgacactgataaatttattaattgaacaagatatcttaccaagttcacctgtaccaacgacaagtaatactgctattgtgtcagtttcagacaatcacgatattattgctaatttgccgaatcaaacgtatgccaaattatctaattatgatgaagtaagggaaatgaatcgccaaaatgtcgacgttgaatctgtagaaattaattttcaatcagctaaatttgaaaatgggtttacg…
		sa_c2109s1814_a_at		↓		2.5 min		N.D.						SA1481		conserved hypothetical protein		Conserved Hypothetical		atgaaaaatacatttaatccattacaaagattacatttctatgcagcaatatttattgctccactgttaatcactttaaccatttcgggcattggttacttgttctttccagaagttgaaaataatatttataagaatgagttttttggtgacagtgatgtaaaaacgcatcaaacattaaatgatgcagtacatcaagttgaacaacaatatgaaggattctttgtaagtaaagttagcatacttgatgaaccatataacaaacgaattacactgagtgatatggcaggaaatcaacgttacgtctttctagatcataacaatcaatttgttgcagatcaaaatgcgaaacatacgtattctaatgtgatgcgaagtatacatagttctttgtttact…
		sa_c2112s1816cs_s_at				2.5 min		N.D.						SA1482		hypothetical protein				atgggtaaaaaaatgggtctaggtttatctatngcattggttgttattggtattgccgttgtatgtttaatgattttttctagtcaaaaaacgacttattttggttatatgaatagtaanacaaatgcagaaaaagttgtcagtgaaaaagatggattagtcaaacataatatcaaagtagaaccatcnaatgatttnaanccgaaaaaaggagnctttgtaaaattagtttctaaagatgatgggaagacattttataaacaagagattgttaaacatgatgacgtcccacacggtttaatgatgaaaattcacgacatgcatatgaattaa
		sa_c2116s1822_a_at				2.5 min		2.5 min						SA0126		phosphonate ABC transporter, permease protein		Inorganic ion transport and metabolism		atgcctttagaaatacctacaaagtatgactcccttttaaagaaaaaggtttctttaaaaacgagttttaccttcatgttaatcattgtgcttatcatttggagcttcatttatacggggtttaattttggagatttaatgataggaatacctcaaataggtgatctattcaaacaaatgattccacctgatttcgagtatttacaacaaattacaacgccaatgttagataccattcgaatggctatcgtaagtacagtattaggtagcatcgtttcaataccaattgcgttattatgtgctagcaatatcgttcatcaaaagtggatttcaataccctcgcgctttattttaaatatagttcgtactattccagatttgttattagcagcaatcttt…
		sa_c2120s1823_a_at		↓		2.5 min		15 min						SA1483		conserved hypothetical protein		Replication, recombination and repair		atgtttcaattacttgcagtttgtccgatgggattagaagctgttgttgctagggaaattcaagaattaggctatgaaacaaatgttgaaaatggtcgtatattttttgaaggagacgcaagtgcaattgtaaaggcaaatttatggttgcgcacagcagaccgaatcaaaattgttgttggacgttttaacgcaacaacgtttgacgaattattcgaacaaaccaaagcgctcccttgggaatctataattgataaagagggtaacttcccagttcaaggtagaagcgttaaatcaacactacatagtgtgccagattgtcaggcgataactaagaaagctattgttgaacgattacgtcgcgcatataacgaaaaaggttggttaaatgaatcaggt…
		sa_c2124s1827_at				stable*		stable*						N315-SA1278		conserved hypothetical protein		Conserved Hypothetical		gtgatattttgggtaatcgctatattatatagaggaaagtccatgctcacacagtctgagatgattgtagtgttcgtgcttgatgaaacaataaatcaaggcattaatttgacggcaatgaaatatcctaagtctttcgatatggatagagtaatttga
		sa_c2128s1834_a_at		↑		2.5 min		2.5 min						SA1486		conserved hypothetical protein		Conserved Hypothetical		atgacgaatacagtatattgtgataaattaaaaaatgtaggaggcgtcctcatgaatgatgtagtcgaatcactaatttatgaagttaacaacatgcaacaaaattttgaaaatgtgaaatcacaacaacaagatcatgatttttaccaaactgtaaagccatatactgaacatattgatagcatactcaatgagatcaaattacatcgtgaatttattatagaagtaccttatatgaattcaaggaaatttgagctactgattgctaacattgaacaactttctgtcgaatgtcattttaagcgaacaagtcgaaagttatttatagaaaagcttaaaagtgttcaatatgatttacaaaatatattagatggcgtaacaaaagagggtactgatggt…
		sa_c2134s1838_at		↓		2.5 min		5 min		recU				SA1489		recombination protein U		General function prediction only		atgttgtgtataataaacaacgtttactaccaaacttgtgtggtgaaatttatgaattatccaaatggtaaaccatatcgtaaaaatagtgctatagacggagggaaaaagaccgctgcctttagtaatattgagtatggtggacgtggtatgtcacttgaaaaagatatcgaacattcaaatacgttttatcttaaaagcgacattgcagttattcacaaaaagcctacgccagtacaaatagttaatgtcaactatcctaagcggagtaaagctgtgattaacgaagcttattttcgtacaccttcaacaactgattacaacggcgtttatcaaggttattatattgattttgaagcaaaggaaactaaaaacaagacgtcctttcctttaaataat…
		sa_c2140s1839_a_at		↓		2.5 min*		15 min		pbp2				SA1490		penicillin-binding protein 2		Cell wall/membrane biogenesis		atgacggaaaacaaaggatcttctcagcctaagaaaaacggtaataatggtgggaaatccaactcaaaaaagaatagaaatgtgaagagaacgattattaagattattggcttcatgattattgcatttttcgttgttcttttactaggtatcttattgtttgcttattatgcttggaaagcacctgcttttaccgaagctaaattacaagatccgattcctgcaaagatatatgacaagaacggagaacttgttaaaacattagataatggccaaagacatgagcatgtaaatttaaaagacgtgccgaaatcaatgaaagacgcagtacttgcaactgaagacaatcgtttctacgaacatggcgcacttgattataaacgtttattcggtgcaatt…
		sa_c2144s1843_a_at				2.5 min		5 min						SA1491		conserved hypothetical protein		Conserved Hypothetical		atgacaaatattacaaaagaggtatttgataatttagaacaagagattgatttatttgccaaaaataagacattaggttctagtgaagcaaagccctacttggatgaataccatagtaaaattattgattattttaagcaggttaatgacataactggcaatattgattttgataaattaaatcaatatcctgttgtgccaatgaattttaaagaaagatatgattatatgattgaacgtaaatatcattttatgggctatcgacaaatgaagacctttaaaactgaattgattaaaatgaatgctagttatcaaacaaggttaaagaataagcaggtatag
		sa_c2146s1847_at				2.5 min		2.5 min		nth				SA1492		endonuclease III		Replication, recombination and repair		ttgatggtaagtaagaaaaaagcattagaaatgattgatgttatagcaaatatgtttccggatgcagaatgtgaattaaaacatgataatccgttcgaattaactattgctgtattattgtcagcgcaatgtacagacgttctagtaaatagagtaacaactgagctgtttaaaaaatacaaaacgcctgaagattatttggcagtcagtgatgaagaacttatgaatgatattcgttctatcggtctgtatcgtaacaaagctaagaatattaagaaactttgtcaatctttgattgatcaatttaatggagaaataccacaaacacataaggaattagaaagtttagcaggtgtaggacgtaaaactgctaatgtagtcatgagtgtagcatttgat…
		sa_c2154s1855_a_at				2.5 min		2.5 min						SA1493		DNA replication protein DnaD, putative		Replication, recombination and repair		atggataaatatcaattaaaagcaagacctgtagtgatacgaagagaattattagaccattacagtgacttaggtttagatgagcaagatttagtcattttgcttaaattgatttatgcttccgaaacatcaaataaacagccttcaattgaattgcttcagaagggctcaactatgcaaccacgtgatattacaatggttattcaaaatttgatacaacgtgaattgctagaattacaagttcaaaaagatgaagaaggtagatttaccgaatatatgaatctagatccttttttcgaaaaattaagtcatatattgaagcaacaaagtatggaaacgaaagagctaaatagtaaagaaaaatttaaacaattatttagagttttagaggatacattt…
		sa_c2160s1859_a_at				2.5 min		2.5 min		asnS				SA1494		asparaginyl-tRNA synthetase		Translation		ttgtataacgaaaaaataaataggagaatggttatgaaaacaacgattaaacaagcgaaagatcatttaaaccaagacgttacaattggtgcttggttaacaaataaacgttcaagtggtaaaatcgcctttttacaattacgtgatggaacaggctttatgcaaggcgtagtagttaaatcagaagttgatgaagaggtattcaaacttgcgaaagaaattactcaagaatcatctctatacgttacaggcacaattacagaagataatcgttctgacttaggatacgaaatgcaagtgaaatcaattgaagttatttcagaagcgcatgactatccgattacacctaaaaatcatggtacagaattcttaatggatcaccgtcatttatggttacgt…
		sa_c2162s1863_a_at				2.5 min		5 min		dinG				SA1495		DNA polymerase III, epsilon subunit/ATP-dependent helicase				atgggtatggcaacctatgccgttgtggatttggaaacaacaggcaaccaattagattttgacgatatcattcaaattggtataacgtttgtgcgcaataaccaaattattgatacatatcattctatgattagaacaaatttagagattccgccgttcattcaagcgttaacatccattgaagaaaatatgctacaacaagcgccatattttaatcaagttgcacaagaaatctacgataagataaaagattgcatttttgtagctcataatgtagattttgatttgaattttattaaaaaggcatttaaagattgtaatattcaatatcgtcccaaaaaagttatagatacactagaaatctttaaaatagcttttcctacagataaaagctatcaa…
		sa_c2166s1867_a_at				2.5 min		2.5 min		birA				SA1496		birA bifunctional protein		Transcription		atgtcaaaatatagtcaagatgtacttcaattactctataaaaataaaccgaattatatatctggacaaagcattgcggaatcacttaatatttcacgcactgcagtaaaaaaagtgattgaccaattaaagttagagggatgtaaaatagattcagtaaatcataaagggcatttattacaacagctcccagatatttggtatcaaggtataatagaccaatatacaaaaagttctgctttgtttgattttagtgaagtatacgattcaatagattctacacaacttgctgcgaaaaagtcacttgttggaaatcaatcttcattttttatcttgagtgatgaacaaacgaaaggtcgtgggcgatttaatagacattggagttcttcaaaagggcaa…
		sa_c2170s1874_a_at				2.5 min		5 min		papS				SA1497		polyA polymerase		Translation		atgagcataacaaaagtaaaggcgagtaataatatggataaatcattatttgaacaggcaaggcctatattagaacaaattcaagacaatggttttgaagcatattatgtaggtggctctgtaagagattatgtcatgggaagaaatattcatgatatagatatcacaacaagtgcaacgccggatgaaatagaatctatctttagtcatacgatacctgtaggtaaagaacatggcacgataaatgtagtttttaatgatgaaaattatgaagtgacaacattccgggctgaagaagattatgtcgatcaccgtagaccaagtggtgttacatttgttcgtgatttatacgaagatttgcaacgacgagatttcacgatgaatgcgatagcaatggat…
		sa_c2175s1875_a_at				2.5 min		2.5 min						SA1498		glycosyl transferase, group 1 family protein		Cell wall/membrane biogenesis		atgggcaagcgaatgaagataggtataacatgttacccgtccatgggtggttctggaattattgccacagaattaggaattaaattagcagagcgaggtcacgaagtacattttatcacttcaaatatcccgtttagaataagaaaaccattaccgaatatgatttttcatcaagttgaagtgaatcaatatgcagtatttcagtatccaccgtatgatattacgttaagtactaaaatcgctgaagttattaaagaatatgatcttgatttgttgcatatgcactatgctgtacctcatgcaatttgtgggattttagctcgtgagatgtcaggtaaagatataaaaattatgacaacgctacacggtactgatattactgttttgggctatgatcat…
		sa_c2178s1879_a_at				2.5 min		2.5 min						SA1499		conserved hypothetical protein		Conserved Hypothetical		atgaaatcaatggtagaaatgcaacgtgaagttgatgaatatattggacaatttaaaacaggatatttttcaccattagctaacttagctagattgactgaagaagtgggcgaacttgcacgtgaaataaatcatacctatggtgaaaaaaagaagaaagattcagaggaagcaaatacgattaaagcagaattaggtgataatttatttgtgttgttatgtttagcgaattcaatgggaatagatatgacagagagctttaatgaaacaatggaaaagtttaatacaagagataaaaatcgattcgaaagaaagtga
		sa_c2182s1883_a_at		↓		2.5 min		N.D.						SA1501		conserved hypothetical protein		Conserved Hypothetical		atgacaattaaagcattttggcaatatacactttatcaacgttcttggttaatgatgctactcatttgtaatatattagggatgatttatggttatatatggtatggtgaacaattaagtcatacgccctggcattttaagatttttgttccagatagcccaactgcaatattatacttagttatttctatctcattgatattaattcaaaaacaaaatagtattatcgatgcactggcatttgtaacattattcaaatatgggatttgggcagttataatgaatatattatttattattgaacaaggtgatattacagtaaatggtttggtattaatgttttcccacagtataatggctgttcaggcaatttacttctatcctaggtttaaacgttct…
		sa_c2186s1887_a_at		↓		2.5 min		5 min						SA1502		conserved hypothetical protein		Conserved Hypothetical		atgacgaattatcaagattgcaatcttaaaatggggtatttgatgtcagagacactcaatcaaattaaagaaagttttattgaatatttactttttcaatatcgatttaagtcgcgtattgcagtttgggtgcttaactatataaaagtgaatgaggcgaaattggcaaacattcattttgtagatacaaaaattaatcatcatgaaacattagaaattgcagaagtgggaagtcacgcttctgcaattcaatttactaagcgtaatataaagttaatgaatacaaatgaaatatttgattatatcgctaatcataactgtgcttttgatattcaaattcacttcgcaaacgtgtcaaagcgtgagcaaaggctagatgatttaatagttgctcaacta…
		sa_c2190s1891_a_at		↓		2.5 min		5 min						SA1503		conserved hypothetical protein		Conserved Hypothetical		atggaagatatctataaattaatagacgatatcaatctacaaaaactagaaaatttagactctcgtgttaatgaagcaataactactgacaacgatgacgcattatttattctaggagagacactttacaattttggattaatgccacaaggtttggaagtattccgcgtgttatatcacaaatatccagacgaaagtgaattgctgatttattttattgaaggtttaatgtctgaaaatcaaactgacgaagcgttagaatatttaagttatgttgaaccatcacctgaaaagttgatgttagaagcagatttatatcaacaaattaatatgatggaagttgctattgataaattacaagaagcacttgaactagagccaaatgatccaataatccat…
		sa_c2196s1895_a_at				2.5 min		15 min		aroA				SA1504		3-phosphoshikimate 1-carboxyvinyltransferase		Amino acid transport and metabolism		gtgaatgaaatggtaaatgaacaaatcattgatatttcaggtccgttaaagggcgaaatagaagtgccgggcgataagtcaatgacacaccgtgcaatcatgttggcgtcgctagctgaaggtgtatctactatatataagccactacttggcgaagattgtcgtcgtacgatggacattttccgactgttaggtgtagaaatcaaagaagatgatgaaaaattagttgtgacttccccaggatatcaatcttttaacacgccacatcaagtattgtatacaggtaattctggtacgacaacacgattattggcaggtttgttaagtggtttaggtattgaaagtgttttgtctggcgatgtttcaattggtaaaaggccaatggatcgtgtcttgaga…
		sa_c2199s1902_a_at				2.5 min		5 min		aroB				SA1505		3-dehydroquinate synthase		Amino acid transport and metabolism		gtaatcatgaaattacaaacaacatacccttcaaataattatccaatatatgttgaacacggtgcaattgaccatattagcacgtatattgatcagtttgatcaaagttttatattaattgacgagcatgtaaatcaatattttgctgataaatttgatgatattttatcatatgaaaatgtacataaagttattattccagctggtgaaaagacgaaaacatttgagcaatatcaagaaacattagagtatattttatcccatcatgtaactcgtaatacagcaattattgctgttggtggtggtgcaactggtgattttgctgggtttattgcggcgacacttttacgaggcgttcactttatacaagtgccaacgactatactagcgcatgattct…
		sa_c2206s1907_a_at				2.5 min		2.5 min						SA1510		polyprenyl synthetase		Coenzyme transport and metabolism		ttgctgcaatgcaccttggctataaagaaaaagataataccaaaggtgattaacgtggcaaagttaaacatgaacaatgaaattaagaaagtggaacaacgacttgaaaaggcaataaaaagtaaagattctgtattagaacaggcatcattacacttattgtcttctggtggtaaaagagtacgcccagcatttgttattctgagtagccaatttggcaaagatgaacaaacgtctgaacaaacgtatcaagttgcagtcgcattagagttaattcatatggcaacacttgttcatgatgacgttattgataaaagcgacaagcgtcgaggcaagttaaccatatcaaagaaatgggatcagacaactgctattttaactgggaattttttattggca…
		sa_c2210s1911_a_at				2.5 min		2.5 min						SA1511		methlytransferase, UbiE/COQ5 family		Coenzyme transport and metabolism		atggctgacaataaagcaaataaagagcaagtacatcgcgtttttcaaaatatttcaaaaaaatatgatagattaaataatattattagttttgagcagcataaagtatggagaaaacgcgtcatgaaagacatgggtgttagaaaagggacgaaagcattagatgtttgttgtggtactggtgattggacaatcgcattaagcaaagctgtaggaccaacaggtgaagttactggtattgactttagtgagaatatgttagaagtaggaaaagaaaaaactgcttcaatggaaaatgttaaacttgttcatggtgatgcaatggaattgccgtttgaagacaattcttttgattatgtaacaattgggtttggattaagaaatgtgccagactattta…
		sa_c2214s1915_at				stable*		stable		hup				SA1513		DNA-binding protein HU				atgaacaaaacagatttaatcaatgcagttgcagagcaagctgatttaactaaaaaagaagctggttcagcagtagatgctgtattcgaatcaatccaaaactcacttgctaaaggtgaaaaagtacaattaattggtttcggtaactttgaggtacgtgaacgtgctgcacgtaaaggtcgtaaccctcaaactggtaaagaaattgatatcccagcaagtaaagttccagcattcaaagctggtaaagcattaaaagatgctgtaaaataa
		sa_c2220s1920_a_at		↓		2.5 min		5 min						SA1514		glycerol-3-phosphate dehydrogenase, NAD-dependent		Energy production and conversion		atgactaaaattaccgtttttggtatgggaagttttgggacagcccttgccaatgttcttgcagaaaatggacatgatgttttgatgtggggtaaaaatcaagatgctgttgatgaattaaatacatgtcatacaaataaaaagtatttaaaatacgcgaaattagatgttaacatcatcgctacttcagatatgaccaaagcaattcaatttgcagatatttacttaatggctttacctactaaagcaatgcgagaagttgctactcaaattaatgataagctgacctctaaaaagacttttatacatgttgctaaaggtattgaaaatgggacgtttaaacgtgtgtcagaaatgattgaagattctatttcacccgaatataatgcaggtattggc…
		sa_c2222s1923_a_at				N.D.		5 min						SA0129		conserved hypothetical protein		Conserved Hypothetical		atgaaaaaaatatataagtcattaactgtctctgcaattgttgcaacggtatcattaagtgctttaccgcaatctttagctataacgcatgaatcgcaacctacaaagcaacagcgaacggtattattcgatcgttctcatggtcaaacagctggtgctgcagattgggttagtgatggtgcattttcagattatgcggattcaatacaaaaacaaggttatgacgttaaagctattgatggtcattcgaacataacagaagcaagtttgaaaagttccaaaatatttgtaattcctgaggctaacattcctttcaaagaatcagaacaggcagcaattgttaactatgtgaaacaaggtggcaatgttgtctttatttcagatcattacaatgctgac…
		sa_c2228s1930_a_at		↑		5 min		5 min*		rpsA				SA1516		ribosomal protein S1		Translation		gtgtataaggaggcaaacaagatgactgaagaattcaatgaatcaatgattaacgatattaaagaaggtgacaaagtcactggcgaggtacaacaagttgaagacaagcaagttgttgttcatatcaacggtggtaaatttaatgggattattcctattagtcaactatctacgcatcatattgatagcccaagtgaagttgtaaaagagggcgacgaagttgaagcatatgtcactaaagttgagtttgatgaagaaaatgaaactggagcttacatcttatctagaagacaacttgaaactgagaagtcttatagttatttacaagaaaaattagataataatgaaatcatcgaagcgaaagtaacagaagtagttaaaggtggtttggttgttgat…
		sa_c2234s1933_at				5 min		2.5 min		cmk				SA1518		cytidylate kinase		Nucleotide transport and metabolism		atgaaagccattaatattgcattagatggtccagctgctgccggaaaaagtacaattgcgaaacgtgtagccagcgaactatcaatgatttatgtcgatacaggagcaatgtatcgtgcattaacatacaaatatttaaaattaaacaaaactgaggactttgcaaaactagttgaccaaacaacattagatttaacttataaagcagataaaggtcaatgtgtcattttagataacgaagatgtaacagactttttaagaaataatgatgtgacgcaacatgtttcatacgttgcatctaaagagccagtacgttcattcgccgttaaaaaacaaaaagagttagctgcagaaaaaggtatcgtaatggatggtcgcgatatcggaactgtagtgcta…
		sa_c2240s1935_a_at		↓		5 min		2.5 min		ansA				SA1519		L-asparaginase				atgaaacatctacttgttattcatactggtggcaccattagtatgtcacaagaccaatctaataaagtagtaacaaatgatatcaaccctatttcaatgcatcaagatgtcataaatcaatatgcacaaatagatgaattaaatccttttaatgtaccatcacctcatatgacaatccaacatgttaaacaattaaaggatattattttagaagcagtaacaaataaatattatgatggtttcgttatcacgcatggtaccgatacgttagaagaaactgcctttttacttgatttaatattaggtatcgagcaacctgttgttattactggcgcaatgcgctcgtctaatgaaattggttctgacggattatataattatatttccgctattcgcgtt…
		sa_c2243s1939_a_at				2.5 min		5 min						SA1520		pyridine nucleotide-disulfide oxidoreductase		Posttranslational modification, protein turnover, chaperone		gtgttattcaactccgtagctaacaattctctattcacattaaacaaattgtcaaaaatatatcataaatcttcaagcacagacttagcgcatcaatcactgaactgttataatagtttgggattaaaggaggccgaaacaatgcaaaaagttgaaagtatcataattggtggagggccatgcggattaagtgcggctattgaacaaaaaagaaaaggtattgataccttaattattgaaaagggtaatgtcgttgaatcaatctacaattatcctactcaccaaacatttttctcatcaagtgataaattaagtattggggacgtaccgtttatcgttgaagaaagtaaaccaagacgtaatcaagcgctagtttattaccgagaagttgtaaaacat…
		sa_c2246s1944_a_at				2.5 min		5 min				Cell wall associated		SA1522		elastin binding protein, putative		Virulence		atggctatgtctaataattttaaagatgactttgaaaaaaatcgtcaatcgatagacacaaattcacatcaagaccatacggaagatgttgaaaaagaccaatcagaattagaacatcaggatacaatagagaatacggagcaacagtttccgccaagaaatgcccaaagaagaaaaagacgccgtgatttagcaacgaatcataataaacaagttcacaatgaatcacaaacatctgaagacaatgttcaaaatgaggctggcacaatagatgatcgtcaagtcgaatcatcacacagtactgaaagtcaagaacctagccatcaagacagtacacctcaacatgaagaggaatattataataagaatgcttttgcaatggataaatcacatccagaa…
		sa_c224s90_a_at				2.5 min		5 min						SA1183		membrane protein, putative		Function unknown		gtggaaaatacaattaatgaaagtgaaaagaaaaaacgatttaaattaaaaatgccaggtgcatttatgattttattcattttaacggttgttgcagttatagcaacatgggttattcctgctggtgcatattctaaactttcttacgaaccttcatcccaagaactaaagatagttaaccctcataaccaagtgaaaaaggttccgggtacgcaacaggaactagacaaaatgggggttaaaattaagattgaacaatttaaatcaggtgcaattaataagccagtatcaattccgaatacttatgaaagattaaagcaacatccagctggaccagaacaaataacaagtagcatggttgaaggtacgatagaagcggtcgatatcatggtattcatt…
		sa_c2250s1948_a_at		↑		2.5 min		2.5 min		recQ				SA1523		ATP-dependent DNA helicase RecQ		Replication, recombination and repair		atgttgcatgatattttacgaaacaaatttggcttcgagaattttaaaccgggacaacaggaaattatagaaagtataatgtctcaacaacacactctaggtattcttccaactggaagtggaaagagtttgtgttatcaaatacctacgtatttatcaggtaagccgacattaattatctcaccgttaatatctttaatggatgaccaagttatgcagttgaaaataaatggagaaaaacgtgtaacatgtattcactctggtatggatgaaattgagaaaaagcataatattaaatgtttactacatagccgcttcatctttctaagtccagaatttctcctgcaaccgtcaaattttaaattaatatctatgatagactttggcatgattgttcta…
		sa_c2254s1952_a_at		↑		2.5 min		2.5 min						SA1524		conserved hypothetical protein		Conserved Hypothetical		ttgcaacacattataaaaacagcattacaacaaacatttaactataaaacaaataaaagtatttacaatatcttagttggtaagaaatctcaccaaaccttttttgacgcttgtagtcaacaacagttgtcattatatcacagtttaccactattaaaatatccgtcttttgagctatttttagaaaaaatcaatgaatttaatgctgaaatggaaatcatgttgcatcctagatatacatttgaaagcatggggcaaacatttcaagcaattcaactattagtgcaaaccatgtctaataccaaacaacatgtttttcattttgtaccaatctctcaaaataataagatacaagaaactgtaaagattgtctataactacattaaagaaaaccaatta…
		sa_c2258s1957_a_at		↑		2.5 min		5 min						SA0130		5 nucleotidase family protein		Nucleotide transport and metabolism		gtgaggatgtcaaacatagcattttatgtcgtgagtgacgtacatggttatattttcccaacagattttacgagtagaaatcaatatcaacctatgggattgttactagcgaatcatgttatagaacaagacagaaggcagtatgaccaaagttttaaaatagataatggtgattttttgcaagggtcaccattttgtaattacttaatcgcgcatagcggcagtagccagcctttagttgatttttataatcgaatggcattcgactttggtacgcttggtaatcatgaatttaattatggattaccatacttaaaagacactttacgcagactcaattatccagttttgtgcgctaatatatatgaaaatgatagtacattgactgataacggtgtg…
		sa_c2262s1962_at		↓		2.5 min		5 min		fer				SA1525		ferredoxin		Energy production and conversion		ttggcaaaatatacaatcgttgatatggatacttgtattgcatgtggtgcatgcggtgcagcagcgccagatatatatgattacgacgacgaaggtattgctttcgtaatccttgacgataaccaaggtactgcagaagtacctgaggaattatatgaagatatggaagatgcaattgatggatgccctacagattctattaaaattgcagacgaatcatttgatggggacgctttaaaatttgaataa
		sa_c2266s1966_a_at		↑		2.5 min		2.5 min						SA1526		conserved hypothetical protein		Conserved Hypothetical		atgaatggaaggagaaaattgaatatgcaacaaaataaacgtcttatcacaataagtatgttgagcgcgattgcgtttgtgttaacttttatcaagtttcctataccatttttgccaccatacttaactttagattttagtgatgtaccgtcactactagctacatttacgtttggaccagttgccggtatcgtagttgcactggttaaaaatttattgaactacttatttagtatgggcgatccagttggaccatttgctaactttttagcaggcgcaagtttcttattaactgcttacgccatctataaaaataaacgttcaacaaaatctttgattactggattaatcattgcaacaatcgttatgactatcgtgttgagtattttgaactatttc…
		sa_c2272s9663_a_at				N.D.		5 min						N315-SA1319		conserved putative lipoprotein				atgtttaaaagaacaaaactaatcttaatagcaacgatactactatcaggatgttcaactaccaataacgaatccaacaatgaaacaaaatcagtgccagaagaaatggaagcttcaaaatatgtaggacaaggcttccaaccacctgcagaaaaagatgcgattgaattttcgaagaagcataaagataaaattgctaaacgtggcgaacaattttttatggataactttggactaaaagttaaagctacaaatgttgtaggtagtggcgacggtgtagaagtattcgtgcattgtgatgaccacgacatcgtatttaatgcaagtattccatttgacaaatcaataattgagagtgatagctcattaagaagtgaggataaaggcgatgatatgagt…
		sa_c2274s9664_s_at				N.D.		5 min						SA1532		hypothetical protein		Cell cycle control, mitosis and meiosis		gtgtttttttttcggggcgaaaaaagggcaaattatttaaataagggcaaacatgcgtggaaaacacagaggtttaaaaatgccaaaaccgttgatatgacaaggtttttatacgtttgtatacaacgacgaattatctattcgccatcacattatgacgatatgtttattttaaacacacaagctcatgcgcgtcttgatcaaatggcacaacagtttgaagttgtttgtaatggcttgaacgaaaatgaaggacaagcaattcaaacgatggatcaatctgcctctctaatacggtcaaacttaattcaagttaaagaacaattagaaaaactagctgtatactaa
		sa_c2275s9666_s_at				N.D.		5 min						SA1532		hypothetical protein		Cell cycle control, mitosis and meiosis		ttggagcatttgaagatgaataaaattaatgatagagacttaacagaattgagtagttactgggtttatcaagacatcaataaagataatgattttacagttaacggaaaaagatttaagcaggttgatgaatataatgataatggaaataaaaataaaaaaggtgcctcagatttaaaaatttatgaattgttggatgaaaaaggaaaaccaactggtgaacaaaccatgatttatcaaggaacatctaatgaggcaataaaccctaataatccattaaaatctttagatatcggagatgattggttacaaaatgcgaaattaatggataatagtaataagtcaacggattatcttaagcaatcagacgaatttgcagatttatatagagacaaacta…
		sa_c2287s9677_a_at				N.D.		2.5 min						N315-SA0141		conserved hypothetical protein		Conserved Hypothetical		gtgattaatttggaaacaattaaacaagaagtaagagaatctattgttaaaggaattatcgcgggatataaggactatgttaatgagagaaatgaagtcaagaaacgtatggtgattagtgatgcctatgcctttactaaatctaatcatattgaaagtcaagttgctaagcatttggaaaattttgttaagtatattaaagaaaatgctggaccatcatggaagtatttaaagtttatatttaataaagatgaagagaaaaataatatcatgtttatattgaaaaatgaagattactttgatgaaaaaaatgtaagcgtagggaagagtttagttgctgataaaaatccaaaaagtaaaaactacctagaggtacttatggctaagaatagggacatt…
		sa_c22s9176_a_at				2.5 min		15 min		gyrA				SA0006		DNA gyrase, A subunit		Replication, recombination and repair		ttgaaggaggaactcttgatggctgaattacctcaatcaagaataaatgaacgaaatattaccagtgaaatgcgtgaatcatttttagattatgcgatgagtgttatcgttgctcgtgcattgccagatgttcgtgacggtttaaaaccagtacatcgtcgtatactatatggattaaatgaacaaggtatgacaccggataaatcatataaaaaatcagcacgtatcgttggtgacgtaatgggtaaatatcaccctcatggtgactcatctatttatgaagcaatggtacgtatggctcaagatttcagttatcgttatccgcttgttgatggccaaggtaactttggttcaatggatggagatggcgcagcagcaatgcgttatactgaagcgcgt…
		sa_c2305s9695_a_at		↑		2.5 min		2.5 min						N315-SA0142		conserved putative transcription regulator				gtgaagttaatgtttattggcaagaatttagaatacgtgagaaagcttaatgctctaagtagaaaagaattatcagaaaaaataaatgtgagtgaacaagcaatttggcaatatgaaacaaaaaatatgatgccagaaattagtaaaatttatgatatgacatctatttttaatgttaaatctagctactttattagcgagcagcccgaagagctcctaataaattctgtcgataaacatagtatagcttttagagcaaaaaattataaagtatctacgaaactattaaataagcaatattatcaagcaatgtatttatctaatttaactagctacttattttcttttgtaacgataccggataatattattttatctttaataaataatttagatgaa…
		sa_c2323s1970_a_at				N.D.		2.5 min						SA0135		alcohol dehydrogenase, iron-containing		Energy production and conversion		ttgtatatgttaactatacctgaaaaagaaaatcgtggatcgaaagaacaagaagtggcaattatgattgatgctctagctgacaaagggaaaaaagcattagaagcattatctaaaaagtcacaagaagaaattgatcatattgttcatcaaatgagcttagcagctgttgatcaacatatggtgctagcaaaattagcacatgaagaaactggaagaggtatatacgaagataaagcgattaaaaatttatacgcttctgaatatatatggaattcaataaaagacaataagacagtagggattattggtgaagataaagaaaaaggattaacgtatgtagcggaaccaattggtgttatttgtggtgttacgccaacaacaaatcctacgtcgaca…
		sa_c2346s1974_a_at				N.D.		5 min		cap5A		Cell wall associated		SA0136		capsular polysaccharide biosynthesis protein		Virulence		atggaaagtacattagaattaacaaaaattaaagaagtattacaaaaaaacttgaagattttaattattttaccgctattatttttaattattagcgctattgttacatttttcgtcttatcacctaaatatcaagctaatactcaaatcttagtgaatcaaactaagggtgacaatcctcagtttatggcacaagaggttcaaagtaatattcaacttgtaaatacgtataaagaaattgttaaaagtcctagaattttagatgaggtgtcaaaggacttaaatgataagtattcaccatctaaattgtcgagtatgttgacaattacaaaccaagaaaatacgcaacttatcaacatccaagttaaaagtggtcataaacaagattcggaaaaaatt…
		sa_c2399s1991_a_at				N.D.		15 min		cap5C		Cell wall associated		SA0138		capsular polysaccharide biosynthesis protein		Virulence		atgattgatattcataaccatatattgcctaatatcgatgacggtccgacaaatgaaacagagatgatggatcttttaaaacaagcgacaacacaaggtgttacagaaatcattgtaacatcacatcacttacatcctcgatataccacacctatagaaaaagtgaaatcatgtttaaaccatattgaaagcttagaggaagtacaagcactaaatctaaagttttattatggtcaggaaataagaattaccgatcaaatccttaatgatattgatcgaaaagttattaccggtattaatgattcacgctatttactaatagaatttccatcaaatgaagttccacactatactgatcaattatttttcgaattacagagtaaaggctttgtaccgatt…
		sa_c2404s9766cs_s_at				2.5 min		2.5 min						MSSA476-SAS064		conserved hypothetical protein		Conserved Hypothetical		atgcaagctcaaaacaaaaaagtcatntattactactatgacgaagnnngtaatagacgacccgttaatattcaatacaacgatggctacgacttaatgatagaccngcgttttattgaaatgacgcttgaaagacatccgcatttaaaaaataacttttatggattaatagatggaaaagaatttaagttagattaa
		sa_c2413s1997_a_at				N.D.		15 min		cap5D		Cell wall associated		SA0139		capsular polysaccharide biosynthesis protein		Virulence		ttgttgatgataaaaaaattcctaaacgaatgccacaacaagattataaacagaaaagatggtttgggttataaacagcaaatgaggggttttatggcacatttatctgtgaaattgcggcttttaatactagcattaatcgattcactgatagtgacattttcagtattcgtaagttattacattttagaaccgtatttcaaaacatattctgtcaaattattaatattggcagctatatcactattcatatcgcatcatatttcagcatttatttttaatatgtatcatcgagcgtgggaatatgccagtgtgagtgaattgattttaattgttaaagctgtgacgacatctatcgttattacgatggtggtcgtgacaattgttacaggcaataga…
		sa_c2421s2000_a_at				2.5 min		5 min		srrB				N315-SA1322		staphylococcal respiratory response protein				atgatgagccggctaaatagtgtcgtaattaaactgtggttaactattattttaatagtgacgacagttttaattttattaagtattgctttaattacctttatgcaatactatttcacacaagaaaccgaaaatgccataagagaagatgctagacgtataagttcactggtcgaacaatcacataataaagaagaagcaataaaatatagtcaaacattaattgaaaatcctggtgggttgatgattataaataataaacatcgtcaatcaacggcttcactttctaatattaaaaagcaaatgttgaatgaagtagtcaacaacgaccattttgacgatgtgtttgataaaggtaaatctgttactcgaaatgtaacgattaaagaaaagggttca…
		sa_c2422s2004_a_at				2.5 min		5 min		rluB				SA1536		pseudouridine synthase		Translation		atgactaaagaattagaacgattacaaaaacgtatagctaatagcggttatacttcaagacgtaaggcagaaactttaatttctgaaggaaaagtgaaagtgaatggtacgactgtcactgaattaggaacaaaagtgaagccatcagatacgattgaagttgaaggtattaaaatagaactagaagacaaaatttacattttattccataaaccaactcaagtgataacaagtgtatctgatgatagaggacgtacagtggttacagattactttaaagatatagaagcacgtatttatcctgttggtcgtttagactatgatacttctggattgttattacttacaaatgatggtgaatttactaatttaatgacacatccaagatatcaaattaag…
		sa_c2426s2008_a_at		↑		2.5 min		15 min						SA1537		conserved hypothetical protein				ttggataatcatggtatattagagtcgcttttatttacagctggcgatgaaggtttagatgaaaaacaactattagaaatattagatatgtcgaaagaccaactcgttgaattaattgaaaattattcatcacatggattaatgatacaacgatttggaacgacgtatgttttaacgactaaaaaagaagcggcaacgtatattgaacaattaattgaacaaaagtcacaaatgaaattatcacaagcagcaatggaagtactatcaattattgcttataaccagccattatcaagaagtgatattgaattaattcgtagtatcaattcagatggtgcagttaagacattgattgccaaaggactagttgaggctaaagtggttaatgaacagcgtagc…
		sa_c2429s2013_at		↑		2.5 min		5 min		scpA				SA1538		segregation and condensation protein A		Function unknown		ttgttatcaccccaatttaaaagtaagttattttcatgctataatattttagagaattatgcacatatgacgcaatacgaggtagatattatgtatgaagttaaattagatgctttcaatggaccattagatttattgctgcatcttatccaaaaatttgaaatagatatttatgatattcctatgcaagcattaacagagcagtatatgcagtacgttcatgcaatgaaacagcttgaaattaatattgcaagtgaatacctagtattagcgtcagaactcttaatgattaaaagtaagatgctattaccacaatcaacatcagatatggatgttgatgatgacccacgggaagatttagttgggcgtttaatagaatatcaaaattataaagaatat…
		sa_c2432s2017_a_at		↑		2.5 min		2.5 min						SA1539		conserved hypothetical protein		Conserved Hypothetical		atgcaacaggcactgataaatttctattatcaatttcatactaagcaacattatttcctatgtcatgacattttagaagatgcatggaaagctgaaaataactacagtaagcaagatgcagttgttagtttaatcttgtttgcaactgcttgttaccattatcgccgcaataatttaaaaggcgcctataagtcttttaataaatctaaagaaataatacaaaatgctaaagatagagatgcgttataccttaatttaaatgattatcaattgttaattgagcaacagattgcaaaattgaatgcagcaaagcctttttcatctgttatattaccaataactccagtctttgaacgcatcatcaaggccaactatccagactatgattataatcaggaa…
		sa_c2436s2020_a_at				2.5 min		2.5 min		xerD				SA1540		site-specific recombinase		Replication, recombination and repair		gtggttatggaaacaattattgaagaatatttgcgttttatacaaattgaaaaaggactaagttctaacacaattggtgcttatagacgtgatttgaaaaagtatcaagattatatgactgaacatcatatctcgcatattgattttatagatcgacaattaattcaagagtgtttggggcatttaatagaccaagggcaatctgctaaatctattgcgcgatttatttcaacaatccgtagttttcatcaatttgctataagagaaaaatatgcggcgaaagatccaacggtattattagattcaccaaaatatgacaaaaaattgcctgacgttttaaatgttgacgaagtattggctttattagaaacgccagatttaaataaaattaatggatat…
		sa_c2442s2024_a_at		↑		2.5 min		2.5 min						SA1542		MutT/nudix family protein				gtgattataatggatttaaatgaaaaaacaattgatcgaacagttatttataatggcaaaattgtagatgtagaaattcatacagtgacattaccaaacggtgaaacgtcaacaagagaattagtttatcataatggtgcagttgctgtttgtgcattgacacctaaaaaagaagtcgtattagtgaaacagtatcgtaaaccagtagaaaaaccattgctagaaattccagctggtaaattagaagatgatgaaaatagagtcgaagcggctaagcgtgaattagaagaagaaacaggatatattgccaaagagttaacacatgttgtagatatgtatggttcaccaggtttttgcgatgaacaattatcaatttattttactgataatttagaagaa…
		sa_c2446s2028_a_at		↑		2.5 min		5 min						SA1543		oxidoreductase, aldo/keto reductase family		Energy production and conversion		atgcaaaaaaatatattaaaaagtggtattgcattatctgaattaggtctaggttgcatgagtttaggtacagatttaaaaaaagccgaacaaattatagattgtgctgttgaaaatggtatcacttattttgatacagcagacatgtacgataaaggtataaatgaatcagttgttggtaaggcacttcttaaatatcaacaacgcgatgatattttcattggtacaaaagtaggcaatcgtttaacaaaagatggcagtacaacatgggatccgagtaaatcctatattaaagaggcagttaaaggttcactaaagcgtttaggtatcgatcatatcgatttatatcaacttcatggcggaaccattgatgacccattagacgaaacaataagcgca…
		sa_c2448s2032_a_at				2.5 min		2.5 min						SA1545		oxidoreductase, short-chain dehydrogenase/reductase family		Energy production and conversion		ttgatgaaaggacaacattttatagtgactggtggtacgagtggtttaggtttatcgattgtccgaaagttactagaaaataaagtgcatgtaacgttgttggtgcgtgatgttgataaagcaactagaatctttgaacaagaattggggaaaactataaatgttattccttgtgacttaaatgatttgaagtcgatacaggcactgcaatttgaagacaatacatcattcgatggattcatttatagtgcaggtttaggttatttcaaatctatttcagaccatagtttttcagaaatgattgaaacgtatcagcttaatttaattagttttaatgttttatatactgtgttgagaccatatttaacatctaacgcacatattgtaggtatttcaagt…
		sa_c2454s2037_a_at				2.5 min		2.5 min						SA1548		AtsA/ElaC family protein		General function prediction only		atggaagttacattttttggaacgagtgcaggtttgcctacaaaagagagaaatacacaagcaatcgccttaaatttagaaccatattccaattccatatggcttttcgacgttggtgaaggtacacagcaccaaattttacatcatgcaatcaaattaggaaaagtgacacatatatttattactcatatgcatggcgatcatatttttggtttgccaggattactttctagtcgttcttttcagggcggtgaacagaagccgcttacattggttggaccaaaaggaattaaagcatatgtggaaatgtctatgaatttatcagagtcacatttaaactatccaattacatatattgaaatcgatgatcatctgacatatcatcatgatggttttact…
		sa_c2458s2040_a_at		↑		N.D.		15 min		malA				SA1551		alpha-glucosidase				atgaataagcaatggtggaaagaagcagtagcatatcaagtatatccaagaagttttaatgatagtaatcacgatggtattggggatttacctggaatgattgataaattggactacttaaaagatttaggtatcgatgtcatttggctcagtccaatgtttaaatcacctaatgatgacaatggttatgatattagtgactatcaagaaattatggatgaatttggaacgatggaagactttgattgtttattaaaaggtattcatgatagaggcatgaagcttattttagatttagttgtaaatcatacatctgatgaacatccttggtttatagaatctaaatctagtaaagacaatcccaaacgtgattggtatatttggcaagatccaaagcaa…
		sa_c2460s2044_a_at		↑		N.D.		2.5 min		malR				SA1552		maltose operon repressor		Transcription		atggttacgattaaagatgttgcactaaaagccggtgtttctccttcgacagtttcaagagttataaaaggaaataaacgtattagcgaagcgacaatttcaaaagtgaagaaagttatggaagaattgaattattttcctaataccgctgctagaactttaattacaaaccaaacatataaaattggtttagtgttaaaagggtctgaggagcctattcgactgaatccattctacatcaatgtattgctaggaatttctgaaacgtgtaaccagcatggctatggtacacaaacgacagtctcaaataatatgaatgatttaatggatgaagtttataaaatgattaaacaacgaatggttgatgcgtttatactgctttattcaaaagaaaatgat…
		sa_c2466s2048_a_at				2.5 min		N.D.						SA1553		glyoxalase family protein		Amino acid transport and metabolism		atggaaaagttaaatcaagttatgttatatgttgatgatgttgaaaaagcgaaagcattttggacagaaactttagaatttgttgttgtaagtgaaacaccgttagctgaggactatgttgcagttgaagtatcacctaccaaagatgctgaaacgtcattgacgattatggcaaaagaatttattgaaaagcatagtccagaggtgaacctaggaacaccatctttaatgtttaaagagaaaaactttgatgcattatactcaaaattaaatgatttaggtttaactgggcatgatatagtagaaatggatggtcaacgtgtatttaatttccaagatggacaaggtaattattttgcagttagtgactaa
		sa_c2469s9369_a_at		↑		N.D.		5 min						SA0308		carbohydrate kinase, PfkB family		Carbohydrate transport and metabolism		atgaggagggatgttatgagcgattctgagaaagaaattttaaaaagaattaaagataatccgtttatttcacaacgtgaacttgctgaggcaattggattatctagacccagcgtagcaaacattatttcaggattaatacaaaaggaatatgttatgggaaaggcatatgttttaaatgaagattatcctattgtttgtattggcgcagcgaatgtagatcgtaagttttatgtgcataaaaatttagttgcagaaacatcaaatcctgtaacgtcaacacgctctattggtggcgtagcaagaaatattgctgagaacttaggtaggcttggcgaaacggtcgcttttttatctgctagtggacaagatagtgaatgggaaatgattaaacgattg…
		sa_c2473s2053_a_at		↑		2.5 min		2.5 min						SA1555		peptidase, M20/M25/M40 family		Amino acid transport and metabolism		atgacacaatttacaagcctgataaatctgtgtaacgtcaattactgtaacattttatttcatcaatttttaccgtttggcgtacttgaaaattttgataaaaggggttccattatgattaatgagcaaagattacttaatacgtttttagaacttgtacaaatcgattctgagacagggaatgaatcaacaatccaacctattttaaaagaaaaattcatagcattagggttagatgttaaagaagatgaagcggctaaacatcctaaattaggtgccaataatctagtgtgtacaatgaatagtactatcgaagaaggcgaagtacctaaattatatttgacgagccatatggatactgttgtacccgcaattaatgtaaagccaattgtaaaagat…
		sa_c2479s2056_a_at				N.D.		5 min		cap5F		Cell wall associated		SA0141		capsular polysaccharide biosynthesis protein		Virulence		ttgacgttgaatattgtaattacaggagcaaaaggttttgtaggaaaaaacttgaaagcagatttaacttcaacgacagatcatcatattttcgaagtacatcgacaaactaaagaggaagaattagagtcagcattgttgaaagcagactttgtcgtgcatttagcgggtgttaatcgacctgaacatgacaaagaattcagcttaggaaacgtgagttatttagatcatgtacttgatatattaactagaaatacgaaaaagccagcgatattattatcgtcttcaatacaagcaacacaagataatccttatggtgagagtaagttgcaaggggaacagctattaagagagtatgccgaagagtatggcaatacggtttatatttatcgctggcca…
		sa_c2481s2059_at				2.5 min		2.5 min						SA1556		hypothetical protein				ttgctagttatatcgtctcaagttaaaagttttatatcttatgtcgtaattattaatacaaaggttattcatttggaggcacacaaaatgcaaaataaagttttaagaattatcattatcgttatgcttgtatcagttgtattagcattgttattaacgagtatcattccaattttataa
		sa_c2487s2066_a_at				15 min		5 min						SA1557		conserved hypothetical protein		Conserved Hypothetical		atgttaaagttaaatccttacaagattggatttagaacaataaaaacagcagtgggtatgactttaggtgtaattattagtaagctgttaggtttagataattatgcttcaagcgccatattagtcgtattatgtattaaacatacaaaagtacattcgctacaagcgattatttcaagattagtatcatgttttttagtattgtttttaggttcagcaatatttagtttattaggtcagagtccaattgtactcggtattatcgtattgttatttataccattaactgtcgtattaaaagtacaagaaggtgtcattacgagttgcgttatattacttcatgtttttaatgcaaaatcaattgatgcacatttaattgttaatgaaacattattactg…
		sa_c2489s2070_at				15 min		15 min						SA1558		conserved hypothetical protein		Conserved Hypothetical		gtgattgaacttatggacatgaatttcgatttatacatgaacggtgttgtagaacaagcaaggaatgaaattgaatctgcgggatatgagcaattaactactgcagaagatgttgacaaagttcttaaacaagatggtacaacactagttatgatcaattctgtatgtggttgtgcaggtggtatcgcaagaccagcagcatcacatgctttacattatgacgtattacctgatcgtctagtgacagtatttgctggacaagataaagaagcgacacaaagagcgcgtgaatacttcgaaggttatgcgccttcaagtccgtcatttgcattagtaaaagatggaaagattacagaaatgattgaaagacatcaaatcgaaggtcatgatgtgatgaac…
		sa_c2493s2074_a_at		↑		5 min		15 min						SA1560		2-oxoisovalerate dehydrogenase, E2 component, dihydrolipoamide acetyltransferase		Energy production and conversion		atggaaataacaatgcctaagttaggtgagagtgttcatgaaggcaccattgaacaatggttagtttctgttggtgatcatattgatgaatatgaaccattatgtgaagttattacagataaagtgacagctgaagtcccttccacgatatcaggaacaattacagaaattttagttgaagcggggcagacagtagctattgatacaattatctgtaaaattgaaactgctgatgaaaagacaaatgaaacaactgaagagatacaagcaaaagtggatgagcatactcagaaatctactaaaaaagctagtgcaacagtggaacagacatctactgctaaacaaaatcaaccacgtaataatggtcgcttttcacctgttgtatttaaactcgcttca…
		sa_c2497s2076_a_at				5 min		15 min						SA1561		2-oxoisovalerate dehydrogenase, E1 component, beta subunit		Energy production and conversion		atggctaaattatcttatttagaggcgatacgccaggcacaagacttagcattacaacaaaataaagatgtgtttattcttggtgaagatgttggtaaaaaaggtggcgtatttggtactactcaaggactacaacaacaatatggtgaagacagagttatcgatacgccattagctgagtcaaatattgttggaactgccattggtgcagctatggtaggtaaaagaccaattgcagaaattcaatttgcagattttattttacctgcgacaaatcaaattattagtgaagctgcgaaaatgcgttatcgttcaaataatgattggcaatgcccattaacgattcgtgcaccatttggtggcggtgttcacggaggactatatcattcacaaagtatt…
		sa_c2501s2080_a_at				2.5 min		15 min						SA1562		2-oxoisovalerate dehydrogenase, E1 component, alpha subunit		Energy production and conversion		atgattgattataaatcattaggccttagcgaagaagacctaaaagtaatatataaatggatggatttaggtagaaaaatagatgaaagactgtggttattgaaccgtgcaggtaaaattccatttgttgtaagtggtcaaggacaagaagcaactcagattgggatggcatacgcattagaagaaggtgatattacagcgccttattatagagatctagctttcgttacttatatgggtatctcagcgtatgatacgtttttatcagcgtttggaaagaaagacgatgttaactctggtggaaaacaaatgccatcacactttagtagtagagctaagaatattttgtctcaaagttcaccggtagcaactcaaataccccatgctgttggtgctgct…
		sa_c2505s2085_a_at				2.5 min		5 min						SA1563		2-oxoisovalerate dehydrogenase, E3 component, lipoamide dehydrogenase		Energy production and conversion		atgtcagagaaacaatatgatttagtcgttctcggtggaggtactgcaggatatgttgctgcgatacgtgcgtctcaattaggtaagaaagtggcaatagtagaacgacaactattaggaggtacttgtctccataaaggttgtattcctactaaatcgctgcttaaatctgctgaagtatttcaaacagtaaaacaggcagcaatgtttggcgttgatgtcaaagatgctaatgttaattttgaaaatatgttggcacgaaaagaagacattattaatcaaatgtatcaaggtgtaaagcatttaatgcaacacaatcacattgacatttataatggcacgggacgtattctaggtacatctatattttcacctcaaagtggcacaatttctgtcgaa…
		sa_c2509s2087_a_at		↑		2.5 min		2.5 min		recN				SA1564		DNA repair protein		Replication, recombination and repair		atgttacaaaccttatcaatcaagcaatttgctattattgaagaattagaaattcaattttctgatggtttaactgttttaagtggtgaaacgggttcaggtaagtcaattattatagatgcaattggacaattaattggaatgagagcttcatctgattttgtaagacatggtgaaaaaaaggctgtcatcgaaggtatatttgatattgacgagagtaaagatgctatacatatattgaaaaatatggatattgatgtagatgaagattttttattagttaaacgggaaattttcagctctggtaaaagtctttgtaaaattaataatcaaacagttactttacaagatttacgaaaagttatgcaagaattattagatattcatggccaacatgaa…
		sa_c2516s2092_a_at				N.D.		5 min		cap5G		Cell wall associated		SA0142		UDP-N-acetylglucosamine 2-epimerase		Virulence		atggaaaaactgaaattaatgacaatagttggtacaaggcctgaaatcattcgtttatcatcaacgattaaagcatgtgatcaatattttaatcagatattagtacacactggtcaaaattatgattatacattgaatcaaattttctttgatgatttggaattaagacaaccggaccactacttagaggcagttggaagtaaccttggagaaacgatggggaatattattgcgaagacatatgatgttttattacgcgaacaaccagatgcacttttaattcttggtgatacaaatagttgtttagcagcagtatctgctaaacgattaaagattcctgtgttccacatggaagcgggtaatagatgctttgatcagaatgtacctgaagaaatcaat…
		sa_c2517s2095_a_at		↓		2.5 min		5 min		ispA				SA1566		geranyltranstransferase		Coenzyme transport and metabolism		atgacgaatctaccgatgaataaattaatagatgaagtcaataatgaattatcggttgcgataaataaatcagtaatggatactcagctagaagaaagtatgttgtattcattaaatgctggaggtaaacgcatccgaccagttctgttattactcactttagattcactaaataccgagtatgagttaggtatgaagagcgcaattgcactagaaatgattcatacatattcacttattcatgatgacctaccagcgatggataatgatgattatcgacgaggaaaattaacaaatcataaagtatatggtgagtggactgcgatattagcaggtgatgctttattaactaaagcatttgaacttatttcaagtgatgatagattaactgatgaagta…
		sa_c2521s2102_a_at				2.5 min		5 min		xseB				SA1567		exodeoxyribonuclease VII, small subunit		Replication, recombination and repair		atgactaaagaaacgcaaagttttgaagaaatgatgcaagaattagagcaaattgttcaaaaattagataatgaaacagtatctttagaggaatcattagatttatatcaacgtggtatgaaactatcagcagcttgtgacacaactttaaaaaatgccgaaaaaaaggtgaatgacttaataaaagaagaagctgaggatgtaaaaaatgacgaatctaccgatgaataa
		sa_c2525s2106_a_at				2.5 min		5 min		xseA				SA1568		exodeoxyribonuclease VII, large subunit		Replication, recombination and repair		atgtcagattatttaagtgtttcagctttaacgaaatatattaaatataaatttgatcaagatccacatctccaatctgtattgattaaaggtgagctttcaaatttcaaaaagcattcaagtggtcatttatactttaatgtgaaagataaagaaagcgttataagtgccatgatgttcaaaggtagtgcttctaaattaaacttcgaacctaaagaaggagatgaagtcttattagaagcacgtgtttctgtttttgaacgtcgtggaaactatcaaatttatgtaaataaaatgcaattagatggtatagggaacttatatcaaaaattagaagcattaaagaaaaaattaactgaagaaggttgttttgataaagcgaataagaaatcaatacct…
		sa_c2529s2110_a_at				2.5 min		2.5 min		nusB				SA1569		N utilization substance protein B		Transcription		ttgaaggagttaaaaatgagtcgtaaagaatcccgagtgcaagcttttcaaactttatttcaattagaaatgaaggacagtgatttaacgataaatgaagcgataagctttattaaagacgataatccagatttagacttcgaatttattcattggctagtttctggcgttaaagatcacgaacctgtattagacgagacaattagtccttatttaaaagattggactattgcacgtttattaaaaacggatcgtattattttaagaatggcaacatatgaaatattacacagtgatacacctgctaaagtcgtaatgaatgaagcagttgaattaacaaaacaattcagtgatgatgatcattataaatttataaatggtgtattgagtaatataaaa…
		sa_c2533s2114_at				2.5 min		2.5 min						SA1570		conserved hypothetical protein		Conserved Hypothetical		atggtcaaagtaactgattattcaaattcaaaattaggtaaagtagaaatagcgccagaagtgctatctgttattgcaagtatagctacttcggaagtcgaaggcatcactggccattttgctgaattaaaagaaacaaatttagaaaaagttagtcgtaaaaatttaagccgtgatttaaaaatcgagagtaaagaagatggcatatatatagatgtatattgtgcattaaaacatggtgttaatatttcaaaaactgcaaacaaaattcaaacgtcaatttttaattcaatttctaatatgacagcgatagaacctaagcaaattaatattcacattacacaaatcgttattgaaaagtaa
		sa_c2537s2117_a_at		↓		2.5 min		2.5 min		accC				SA1571		acetyl-CoA carboxylase, biotin carboxylase		Lipid transport and metabolism		atgaaaaaggttttaattgcaaaccgcggtgaaatcgcagttaggattattcgcgcttgtcgtgatttaggcatccaaactgttgcaatctattctgaaggggataaagatgcgctacatactcaaattgctgatgaagcatattgcgtaggtcccactttgtctaaagattcatatttaaatattccgaacatcttatctattgcaacttctacaggttgtgatggcgttcatccgggttatggctttttagctgaaaatgctgactttgcagaattatgcgaagcatgccaattgaagttcattggaccaagttatcaatctatccaaaaaatgggtatcaaagatgttgctaaggcagaaatgatcaaagccaatgttccagttgttcctggtagt…
		sa_c2541s2121_a_at		↓		2.5 min		2.5 min		accB				SA1572		acetyl-CoA carboxylase, biotin carboxyl carrier protein		Lipid transport and metabolism		atgaactttaaagaaatcaaagaattaattgaaattctggataaatcaactttaacggaaatcaatattgaagatactaaaggcaaagtgacgcttaagaaagaaaaagaaactgagattatcacgccacaaatctcacaaatgccagttgaagctgcggcaatgcctatgcctcaagcacaatcaactgatagcaataaaactgaagctccaaagccaacttcagataatcacaaaacaattaatgcacctatggtaggtacattttacaaatcgccatctccagacgaagaagcatatgtgcaagttggggacactgtttcaaatgaaacaacagtgtgtattttagaggcaatgaaactatttaatgaaattcaagcagaaatttcaggtgaaatt…
		sa_c2545s2125_at				15 min		2.5 min		efp				SA1587		translation elongation factor P		Translation		atgatttcggttaatgattttaaaacaggtttaacaatttctgttgataacgctatttggaaagttatagacttccaacatgtaaagcctggtaaaggttcagcattcgttcgttcaaaattacgtaatttaagaactggtgcaattcaagagaaaacgtttagagctggtgaaaaagttgaaccagcaatgattgaaaatcgtcgcatgcaatatttatatgctgacggagataatcatgtatttatggataatgaaagctttgaacaaacagaactttcaagtgattacttaaaagaagaattgaattacttaaaagaaggtatggaagtacaaattcaaacatacgaaggtgaaactatcggtgttgaattacctaaaactgttgaattaacagta…
		sa_c254s9571_at		↑		2.5 min		5 min						MW2-MW0049		truncated transposase				atgaaagctaaatacaaaaatcatcaaatagaaactaatgaaaaacgaattaaaaatcatttgaatcgcgcttttaatagagaacaaccaatggagacattagtaagtgatttgacatatgtaaaagtcggaggaacatggcattacatatgtttatttatagatctatttaatagagaaattgttggttacagtgcaggtaaaaataaggacgccaatttagtatcaaaagcaatcagcagaataaatcataatcttgaacaaatcaaactattccacactgatagagacaaagaatttgataatcatttgatagatgaagtcctagaaacatttaaaataaaacgttcattaagtaccaaaggttgtccttatgataacgcagttgcggaagcaacg…
		sa_c2551s9779cs_s_at				2.5 min		2.5 min						SA1588		proline dipeptidase		Amino acid transport and metabolism		ttgaaatgcacaaacgtttcactaggaggtaataagatgagcagaataacacaagtgcatcgtattttagaacaaaaacatttagatgcgattatcattctttcggattacaatagaagatatttatcaggttttactggtaccagtggagcacttatcatatctaaagataaacaatatttgataacagactttagatatattgatcaagcaactaagcaggcgccaaattatgaaattattaatcgtaaatctactattattggtgagattaaagaattgctacaccaagaaaattttgaaaatntaggttttgaggggcatcatgtaagttatgatacataccttgaattaaataaaagccgtatatcattaataagcatttctaatactgtagat…
		sa_c2551s9779_a_at				2.5 min		2.5 min						SA1588		proline dipeptidase		Amino acid transport and metabolism		ttgaaatgcacaaacgtttcactaggaggtaataagatgagcagaataacacaagtgcatcgtattttagaacaaaaacatttagatgcgattatcattctttcggattacaatagaagatatttatcaggttttactggtaccagtggagcacttatcatatctaaagataaacaatatttgataacagactttagatatattgatcaagcaactaagcaggcgccaaattatgaaattattaatcgtaaatctactattattggtgagattaaagaattgctacaccaagaaaattttgaaaatataggttttgaggggcatcatgtaagttatgatacataccttgaattaaataaaagccgtatatcattaataagcatttctaatactgtagat…
		sa_c2552s2127_a_at		↑		2.5 min		2.5 min						SA1590		conserved hypothetical protein		Conserved Hypothetical		atgcaaaatcatgataggagtcttttaatgcgtaatataatattttatcttgtacttattattgctgcgattggattagtaatgaatctagatgcctttattttttcaatcgtcagaatgttaatcagctttgctgtaatagctggtattatttatctgatttattatttcttcatcttaactgaagaccaacgcaaatatcgcaaagcaatgcgtaagtataaaagaaatcaaagaagaaaatag
		sa_c2556s2131_at		↑		2.5 min		2.5 min						SA1591		lipoate-protein ligase A family protein		Coenzyme transport and metabolism		ttgaatatgactgaaacttggaattttattaatacaggaagtaaagacccatattataatatggcaatggatgaagcgttattaaattttgtctctagaggtgaaattgatccagttatacgtttttacacatggaatcctgcaacattatcaatagggtatttccaaaggctacaaaaagaaattgatattgataaggttaaagagaaaggttttggtctcgtaaggcgtcaaactggtggccgtggggtgctacatgataaagagttaacttacagtgtgattgtgcctgaatcgcatccgaatatgccttctacagttacagaagcgtacagagtgatttcacaaggattattagaaggatttaaaaacttaggatttgatacttattttgcggta…
		sa_c2560s2136_at				5 min		2.5 min						SA1592		rhodanese-like domain protein		Inorganic ion transport and metabolism		atgagtgctagtttgtacatcgcaataattttagttatagcaattattgcttatatgattgttcaacaaattcttaacaagcgagctgttaaagaattagatcaaaatgaattccataatgggattagaaaagctcaagtcatcgatgttagagagaaagttgactatgactacggtcacattaatgggtctcgcaatattcctatgacaatgttcaggcaacgattccaaggattaagaaaagatcaaccggtatacttatgtgatgccaatgggattgctagctatagagccgctcgtattttgaaaaagaatggatatacagatatctatatgttaaaaggcggctataaaaaatggactggaaaaataaagtctaaaaaatag
		sa_c2564s2141_a_at				2.5 min		15 min						SA1593		glycine cleavage system P protein, subunit 2		Amino acid transport and metabolism		atgactagtaaatcaagtccattaatttttgaaagatctcgtgaaggcagatatgcatattcattaccaaaaagtgatattaaaacaaattctgttgagtcattgttagatgataaatttattcgtaaaaacaaagcggagtttcctgaagttgctgaactagacttagtacgtcattatactgaactttcaaataaaaatttcggtgtagacaacggattttatccattgggttcatgtacgatgaagtataatcctaaaattaatgaaaaggttgctagaataccaggattcagtgaatcacatccattacaagatgaagaccaagttcaaggttcattagaaattatttatagtttgcaagaagaattaaaagaaattactggtatggatgaggta…
		sa_c256s9573_s_at				2.5 min		15 min		clpC				SA0570		ATP-dependent Clp protease, ATP-binding subunit				atgttatttggtagattaactgagcgtgcacagcgcgtattagcacatgcccaagaagaagcaattcgtttaaatcattcaaatataggaacagaacacctattattggggttaatgaaagaacctgaaggaattgctgcaaaagtattagaaagttttaatatcactgaagataaagtaattgaagaagttgaaaaattaatcggacatggtcaagatcatgttggtacattgcattatacacctagagctaaaaaagtcattgaattatcgatggatgaagctagaaaattacatcacaattttgttggaacggaacatattttattaggcttgattcgtgaaaatgaaggtgttgcagcaagagtttttgcaaatctagatttaaatattactaaa…
		sa_c2570s2145_a_at				2.5 min		5 min						SA1594		glycine cleavage system P protein, subunit 1		Amino acid transport and metabolism		gtgtgcattgtgagtcatcgttatatacctttaactgaaaaagacaagcaagaaatgttacaaacaattggtgcaaaatctataggagaattattcggtgatgtaccaagtgacattttattaaatagagatttaaatattgctgaaggcgaagcggaaacaacgttacttagaagattaaatcgcattgcaagcaagaatatcactaaagaaacgcatacatcatttttgggtgctggtgtttatgatcattacgcgccatcagttgtggatgctatgatttcaagatcagaattttacacagcatatacgccatatcaaccggaaatttctcaaggtgaattacaagccatttttgagttccaaactttaatttgtgaattaacagatatggatgta…
		sa_c2572s2149_a_at				2.5 min		5 min		gcvT				SA1595		glycine cleavage system T protein		Amino acid transport and metabolism		atgtcaagtgatttaaaacaaacacctttatatcaaaattatgttgatagaggtgcaaaaattgtggaattcggaggatgggcgatgcctgttcaattttcaagtattaaagaggagcataatgctgttcgatacgaaattggcctgtttgatgttagtcatatgggtgaaattgaagtaacaggtaaagatgctagtcagtttgtgcaatatttattatcaaatgatactgataatttaactacttcaaaagcattatatactgctttatgtaatgaagaaggcggtattattgatgatttagtaatatataaattagctgacgacaattatttattagttgttaatgctgctaatactgaaaaagattttaattggattttaaaacacaaagagaaa…
		sa_c2576s2153_a_at		↑		2.5 min		2.5 min		aroK				SA1596		shikimate kinase		Amino acid transport and metabolism		atgaatcatgataaatcaccaataattttaattggtttcatgggtaccggtaaatctacgattggtaaatacgttgcagatgagcaaaatttatcatttattgatatagattcatatatcgaagagaagtataagttaacaataccagaaatatttagtaaacatggtgaacaatatttcaggaatttagagttcacatgtttgcaagaatgtattaacactgcagatataattgctactggtggtggtattattgaaagtgaagaggcatttaattttttgaaaaatcaaaaaaacattatttggttagattgtaatattgatattatatatagtcgaatcaatgatgacccacatcgacctaatgcaaataataagacaatcaagcagttaaatgac…
		sa_c259s100_a_at				2.5 min		15 min						SA2596		conserved hypothetical protein		Conserved Hypothetical		atgaaaagtattacgtttgaagaacattatgtcattgaagatattcaaaaagaaacgatgaatgcgatatcagcagatcctaaaggtgtaccgatgaaagtaatgttagaaggccttgaaaaaaagacaggttttacaaatgccgacgaattatcacatcatgatgaacgtatccaatttatgaataatcaagacgttcaaattcaagtcttatcttatggaaatggttctccttcaaatttggttggtcagaaagccattgaattatgtcaaaaagcaaatgatcaattggcaaactatattgcacaatatcccaatcgctttgtaggctttgcaactttacctatcaatgagcctgaagccgcagcgcgagaattcgaacgttgcatcaatgattta…
		sa_c25s24_a_at				2.5 min		2.5 min						SA0007		YjeF-related protein		Carbohydrate transport and metabolism		ttgaataaatttggaaaaggcttttacatgggaggttatatcactatggaaacgttaaattctattaacattcctaagcgtaaagaagattcacataaaggtgattatggcaaaattttattaattggtggatctgctaacttaggtggtgccattatgttagcggctcgtgcatgtgtatttagcggtagtggtttaatcactgtagctacacatccaacaaatcattcagcattacattctcgttgcccagaagcgatggttattgatattaatgatacgaaaatgttgacgaaaatgattgaaatgactgacagtatactaattggtccaggtcttggcgttgatttcaaaggaaataatgccattacattcctactacaaaatatacaaccgcat…
		sa_c2603s2181_a_at				2.5 min		15 min						SA1602		metallo-beta-lactamase family protein		General function prediction only		atgaggatttcaagcttaactttaggcttagttgatactaatacgtatttcatcgaaaatgacaaagctgttattctgattgacccttcaggtgaaagtgaaaaaattattaaaaaattaaaccaaataaataaaccgttaaaagctattttattaacacatgcacactttgatcatatcggagcagtcgatgatatagttgatcgattcgatgtcccggtttatatgcatgaagcagagtttgattttctaaaagatcccgttaaaaatggagcagataaatttaagcaatatggattaccaattattacaagtaaggtaactcctgaaaagttaaacgaaggtagcacagaaatagaaggatttaagtttaatgtgttacacacacctggacattca…
		sa_c2607s2185_at				2.5 min		5 min						SA1603		conserved hypothetical protein		Conserved Hypothetical		atggctattgttgatgtggttgttattccagttggaacggaaggtccgagtgttagtaaatatattgcagatattcagaaaaaacttcaagaatataaagcaatgggtaaaattgattttcaattaacaccaatgaatactctaattgaaggtgaattaagcgatgtattagaagttgtgcaagtgatacatgaattaccttttgataaaggtttaagtagagtttgtacaaatatccgtattgatgaccgacgagacaaatctagaaaaatgaatgataaactaacatcagtacaaaaacatttagaaaatagtggtgaaaacctatga
		sa_c2611s2187_a_at				2.5 min		5 min						SA1605		conserved hypothetical protein		Conserved Hypothetical		atgagtcgaaaaataaataacttttatgatgtacaacagttattgaaaagttacggatttctaatatattttaaaaatccagaagatatgtacgaaatgattcaacaggagatttcatcattgtatcaatatgaactgttatctaaggaagaatatttgaaatgtacgttgataattaatcagagaaggaatgaacagaaatga
		sa_c2615s9349_a_at		↑		2.5 min		2.5 min						SA1606		rhomboid family protein		Miscellaneous		atgaacatagacaaacaattttggaaaacaatatattattggattaggtacttgaattttgatattgtcagtagggaaaaagatgaccaagaaatttggttagcccataaaagaaaaaaacaagtagtcatttttaaacaacatatcaagtctacccaagaaatacgttttgacaaagcgaaagtgcttgaacacaaagatgaaatagcaaattttatttctttcgaaccacaaagttttgaattttattattttacagaatcggaattttcagaagaacaattaaatgaagtttcgccaattagaattaaattcaatgttataagacacacaaaagatttgataaagcatatgccgaatatatttttggctagacttatttcagaagataatgataaa…
		sa_c2618s2192_a_at		↑		2.5 min		2.5 min						SA1607		5-formyltetrahydrofolate cyclo-ligase family protein		Coenzyme transport and metabolism		atgacatgtattgttattaacgatataatagaattgaataaagtgggtgataatgtgactaaaaatgagattagaaaatacattttacataaaatgaagaattttaataaagctgaaaagcgaaaagcagacacatggttaagaaatcaattttttgcaactgaagaatacaaagaagcaaacgcaattgcgctagttctttcttttaatcatgaagtagatactttttctattattgaacaagccttaatggatcataaacgtatttttgtaccgaaaatggattatttaaatcatcaaatgacttttaaagaaatatttaatctcaaagatattgatgtcgataataaggggatttactatccaacttcaaaaggtgaaacaacgaataacctagat…
		sa_c261s106_a_at				2.5 min		5 min						SA0975		coenzyme A disulfide reductase		General function prediction only		atgcccaaaatagtcgtagtcggagcagtcgctggcggtgcaacatgtgccagccaaattcgacgtttagataaagaaagtgacattattatttttgaaaaagatcgtgatatgagctttgctaattgtgcattgccttatgtcattggcgaagttgttgaagatagaaaatatgctttagcgtatacacctgaaaaattttatgatagaaagcaaattacagtaaaaacttatcatgaagttattgcaatcaatgatgaaagacaaactgtaactgtattaaatagaaagaccaacgaacaatttgaagaatcttacgataaactcattttaagccctggtgcaagtgcaaatagccttggctttgaaagtgatattacatttacacttagaaattta…
		sa_c2622s2196_a_at				2.5 min		5 min		pbp3				SA1609		penicillin-binding protein 3		Cell wall/membrane biogenesis		ttgttaaaaagactaaaagaaaaatcaaatgatgaaatcgttcaaaatacaattaacaagagaattaactttatatttggtgtgattgtatttatttttgcagtactagtactacgtttaggttatttacaaatcgcacaaggctcacattataaacaaattataaaaaatgatgaaaacattacagtgaatgagtctgtgccaagaggtcgtattttagacagaaatgggaaagttttagttgataatgcttctaaaatggctattacatatactaggggtcgaaaaacaacacaatcggaaatgttggatacggctgaaaagttatcaaagctaatcaagatggatactaagaaaattacagaacgtgataagaaagatttctggattcagttgcat…
		sa_c2626s2200_a_at		↓		2.5 min		2.5 min						SA1612		ABC transporter, permease protein		Inorganic ion transport and metabolism		gtgtcacaattgatagatgcattattgaattttgattttatgaggtactctttaattagtggtatcttgataggttttattgcgcctctaatcggtgcttttatcgttgttagacgactatcacttatagctgatgctctaagtcatgtaactttaggtggtatatccttcggtatgtttttacttactattatgccaacactagtatttattaatccaatgtggtttggaatcttattcgcaatagtaggtgcgcttctaattgaaaaattaagaacgtcatacactgcttaccaagaaattgctattccaattataatgagtgctggtatcgccttgagtgcaatcttcatttcattagctgatgggttcaatcaagaaattgttggattgctattt…
		sa_c2630s2204_a_at		↓		2.5 min		N.D.						SA1613		ABC transporter, ATP-binding protein		Inorganic ion transport and metabolism		atgcgaggtgagaatacgatgacaccagtctttgaattgaaaaatgtcaattactactatgatcataaaaaagtgttagaaaatataaacattaaaataaataaaggtgaatttttagcgattgttggaccaaatggtgctggtaaatcaacattattgaagttgattctagggttattacctttacaaagtggtgagatttttgttgaaggtattgattttaaaaataagaaaacatcaattaaattaagctatgtatcacaaaaagcaaatgcctttaattcaggtttcccagcaagtgttaaagaagttgttttaagcggattaacaaagacaaaacgtcttttccaaacatttaatagcaaagataatgaaaaagtgattaaagtactagaaaga…
		sa_c2636s2209_a_at		↓		2.5 min		5 min		nfo				SA1614		endonuclease IV		Replication, recombination and repair		gtgtgttttatgttattaggatcacatgtttcaatgagtggtaaaaagatgttagaaggttctgctatagaagcgtatgaatatggtgaaacaacatttatgatttatactggtgcacctcaaaacacgcgccgtaaaagtattgaagatttaaatataactaaaggtcatgaagtgatggaaaaatatggcttatctaatattgttgttcatgcaccatacatcattaatattgcaaatacaaccaaaccagaaacgtttaatcttggtgtagatttcttgcaacaagaaattgaaagaacgcaagctataggcgctaaagatattgtattacatccaggtgcgcatgttggagctggtgttgatgccggaattaataagattattgaaggattaaat…
		sa_c2640s2213_a_at		↓		2.5 min		2.5 min						SA1615		ATP-dependent RNA helicase, DEAD/DEAH box family		J]		atggcaaaacatccattcgaacaatttaatctagaatctagtttaattgacgctgtgaaagaccttaattttgaaaaaccaactgaaattcagaatcgaattattccaagaatactaaagagaacaaatttaattggtcaatctcaaacgggtacagggaaatctcatgcatttttattaccattaatgcagttaattgatagtgaaataaaagaaccacaagcaatcgtagttgcaccaacaagagaacttgcacaacaactatacgatgcagcgaaccatttaagccaatttaaagctggtgtttcagttaaagtttttattggtggtacagatatagagaaagatagacaacgttgtaatgcacaaccacaattgattataggcacccctactaga…
		sa_c2644s2217_a_at				2.5 min		5 min						SA1616		conserved hypothetical protein		Conserved Hypothetical		atgaaaatagctgatttaatgacattgttagatcatcatgtgccatttagtactgctgaatcttgggataatgtaggattgttaataggtgatggagatgttgaagttactggtgttttaacagcattagactgtacgttggaagtagtaaatgaagcaatcgaaaaaggttataatactattattagtcatcatcctctaatctttaaaggcgtaacatcattaaaagctaatggttatggtttgatcattagaaaactaattcaacatgacattaatttaatagcgatgcatacaaatttagatgtaaatccgtatggtgtcaatatgatgttggcgaaggcgatgggtttgaagaacatttcaataataaataatcaacaagatgtatactataaa…
		sa_c2647s2221_a_at				2.5 min		5 min						SA1617		conserved hypothetical protein		Conserved Hypothetical		atgatttcgttaaataaccgattaacgacggtaagtcgatttttaaaacaaggtacaatcgcggatattggctcagatcatgcttatttgccaatctatgcaattcaaaaccatttatgcgaatgcggtattgctggagaagttattcaaggcccttttcaagctgctgtgaaaaatgtagctgcaaatcatttagtagaaagaattgatgtacgtttaggggatggcttaagtgttattcatcctgaggacgtaatcgataatatcacaatttgtggtatgggcggaccacttattgctaaaattttaaaagatgggcaagataagttaagtcaacatccaaggttgattttacaaagtaatatacaaactgaaaatttaagacaaacattacaacaa…
		sa_c2650s2225_a_at				2.5 min		5 min		rpoD				SA1618		RNA polymerase sigma-70 factor		Transcription		atgtctgataacacagttaaaattaaaaaacaaacaattgatccgacattaacattagaagatgttaagaagcaattaattgaaaaaggtaaaaaagagggtcatttaagtcatgaagaaattgctgaaaaacttcagaattttgatatcgactctgatcaaatggatgatttctttgatcaattaaatgataatgatatttcactagttaatgaaaaagatagttcagatactgacgagaaactgaatccaagtgatcttagtgcccctccaggtgttaaaataaatgacccagttcgtatgtaccttaaagaaattgggcgtgttaacttattaagtgcacaagaagaaatcgaattagccaaacgtattgaacaaggtgatgaagtagcaaaatca…
		sa_c2656s2229_a_at				2.5 min		2.5 min		dnaG				N315-SA1391		DNA primase		Replication, recombination and repair		ttgcgaatagatcaatcgatcattaatgaaataaaagataaaaccgacattttagacttggtaagtgaatatgtaaaactagaaaagagaggacgcaattatataggtttgtgtccttttcatgatgaaaagacaccttcatttacagtttctgaagataaacaaatctgtcattgttttggttgtaaaaaaggtggcaatgtttttcaatttactcaagaaattaaagacatatcatttgttgaagcggttaaagaattaggtgatagagttaatgttgctgtagatattgaggcaacacaatctaactcaaatgttcaaattgcttctgatgatttacaaatgattgaaatgcatgagttaatacaagaattttattattacgctttaacaaagaca…
		sa_c2658s2233_a_at		↑		2.5 min		5 min						SA1623		DNA repair protein RecO family		Replication, recombination and repair		ttgttaatgcgccaaaaagggattatcatcaaagcagttgattatggtgaatctgataaaattatcacgattttaaatgagcatggtgcaaaagtaccacttatggcaaggcgtgctaaaaaagttaagacgggtttacaagcgcaaacgcaattgtttgtttatggtttgtttatttacaatcagtggcgaggtatgggaacgttaaattctgtagatgttattagtcaacattataaattacaaatggacctttacgtaagcagttatgcctctctggcagctgaaactattgagcgctcaatggatgaaggtgacattgcaccatataactatcaattattacaatttgttcttgaaaaaatagaatcaggtacatctgcacagttaatgtcagtc…
		sa_c265s110_a_at				2.5 min		2.5 min						SA0976		hydrolase, haloacid dehalogenase-like family		General function prediction only		atgcaaccacatttaatatgtctagacttagacggaacattattaaacgataacaaagaaatttcatcatatactaaacaagtattaaatgaattacaacaacgtggacaccaaattatgattgcgactggcagaccttatcgtgcaagtcaaatgtattatcatgaattaaatttaacgacaccaattgttaattttaatggcgcttacgtacatcaccctaaagataaaaacttcaaaacttgccatgaaattttagatttaggcatcgcacaaaacattattcaaggattacaacaatatcaagtatcgaatattatagcagaagtgaaagattatgttttcattaacaatcatgatccaagattatttgaaggtttttcaatgggtaatccaaga…
		sa_c2662s2236_a_at				2.5 min		N.D.		cap5L		Cell wall associated		SA0147		capsular polysaccharide biosynthesis protein		Virulence		atgagtgaaaaaaagattttgattttatgtcagtatttttatccggaatatgtatcttctgcgacgttaccaactcaattggcggaagatttaattgcgaatcacattaatgtcgatgtcatgtgtggatggccatatgaatatagtaatcataaacaggtttctaaaaccgagatgcatcgtggtattcgcattcgacgtctcaagtattcgaggtttaataacaaaagtaaggttggaaggatcatcaatttctttagtttattttcaaaattcgtgattaatatacctaaaatgttgaaatatgatcagattcttgtttactctaatccaccaatcttgccattaataccagacgttttacacagactgcttaagaaaaaatattcttttgtggtg…
		sa_c2666s2241_a_at		↑		2.5 min		5 min		cdd				SA1625		cytidine deaminase		Nucleotide transport and metabolism		atgagttatcaacctcattattttcaagaagttagaaaagcacaacaagaatcatattcgccatacagtcaatttaaagtaggggcttatttaaaaacgaaagacggtagaactttttatggtaccaatgtagaaaatgcttcttatccattatcgatatgtgctgaacgagctagtttggtatcggcaatttctcaaggatacagaccaggtgattttgaatcaataactgtaaccgtagatgcagataaaccgtcatcaccttgtggtgcatgtcgtcaagttttaaaggaattatgtgatgatgatatgcctgtgtatatgacaaatcataaaggagatatggttatgatgacagtcgcagagttgctaccatttggattttcaggaaaggattta…
		sa_c2670s2245_a_at		↑		2.5 min		5 min		dgkA				SA1626		diacylglycerol kinase		Miscellaneous		atgaaaaggtttaaatatgcacttgatgggctgaaaatcttaattcaaaaagactataaatttcttttacatgtgtttgcaatgattgttgctattgtctttggtctcgtactaaatattaatcgtattgagtggatatttatactcattgctattgcattagttctcactgttgaagctttaaacactgctattgaatatgttgtcgatttagtgaccgttgaatatcatgatttagctaaatacgcaaaagatatagcggcttttagtgtacttatagtttcaatattagcatttattataggtttaatagtatttttaccacattttatagcgttattttag
		sa_c2674s2249_a_at				2.5 min		5 min						SA1627		conserved hypothetical protein		General function prediction only		atgtttacgatagattttagcgatcacacaggcttagttaaagatgcgtggtataaacaaattgaagatttattagaatttgctaaaaaagaagagcatatagaagacgatgctgagctttctgttacatttgtagataaacaagaaatacaagaaattaatcgaacatatagagataaagataaagttacagatgtaatctcatttgctttagaagaagatgagccagagattgattttagtggtcttgatataccacgtgttttaggggatataattatctgtacggatgtagcgcaagaacaagcaaacaattacggacattcttttgaacgagaattaggatttttagcattacatggatttttgcatctattaggttatgatcatatgactgaa…
		sa_c2678s2252_a_at		↑		2.5 min		2.5 min		phoH				Mu50-SAV1571		phosphate starvation-induced protein phoH homolog				atgaaaaggagcgcgtgtatgcctggaattatacaaatagacgatatgaaccaatctcaagctttaattggaaataatgatgaacatttaaaagcaattgaagagagtttcgatgttgtcatccatgcaagaggacaagaagttgccgttaaaggtacaaaaatagaaaacgtagaaaaagcggaatcagtattaatcaatttgctgaaggttattgatttaggtaataatattacaattaaagatgttgaagcagctattaaaatggcgcataataacacaattcaacatctgttagatttatatgatgaagagataactaaagatgcatttggtaagacgattcgtgcgaaaacgatggggcaacgtatatatgttaatgccatgaaaaataatgat…
		sa_c2683s2258_a_at				15 min		15 min						SA1629		conserved hypothetical protein		Conserved Hypothetical		atgagtgtcggtattctaatttttgtcatatcagtgatcatttctatcattactactatgcgcgaaaatagtcataaagatagacaaaatcaaaagccacctcaaaaaacatctaccgataatgaaccaaaaaaaggtggcttttttgaagaaattgagcgaacgtttaaagaaataagtgaagaattaaatgaagaagaaaagaaatcatcgaaacgaaaatatgatgatacgttaccacctttattcgatgaacttccaaaggaagagcctaaatcgaaacctgttgtagaacctatggcacctaaaaaacaacaagaaacaaaaccgatgacagagaaaccaatcacagtgcctaaagcagaaccggtggagcagaaacatagaccttctagacaa…
		sa_c2687s2261_at				2.5 min		5 min		rpsU				SA1632		ribosomal protein S21		Translation		ttgatatttggagggagggaaatacagatgtctaaaacagtagtacgtaaaaatgaatcacttgaagatgcgttacgtagatttaaacgttcagtttctaaaagtggaacaatccaagaagtacgtaaacgtgaattttacgaaaaaccaagcgtaaaacgtaaaaagaaatcagaagctgcacgtaaacgtaaattcaaataa
		sa_c2687s2261_x_at				2.5 min		5 min		rpsU				SA1632		ribosomal protein S21		Translation		ttgatatttggagggagggaaatacagatgtctaaaacagtagtacgtaaaaatgaatcacttgaagatgcgttacgtagatttaaacgttcagtttctaaaagtggaacaatccaagaagtacgtaaacgtgaattttacgaaaaaccaagcgtaaaacgtaaaaagaaatcagaagctgcacgtaaacgtaaattcaaataa
		sa_c2693s2265_a_at		↓		2.5 min		5 min						SA1633		conserved hypothetical protein		Translation		atgtcaacagttgcgtttcacacattaggttgtaaagtaaaccattatgaaactgaagcaatctggcaattatttaaagaagcaaactatgagcgcgttgactttgaagcgaatgctgatgtatttgttattaatacttgtacagtaacgaatacaggtgataaaaaaagtcgtcaaataattagacgtgcaataagacaaaatcctgatgctgtaatctgtgtaacaggttgttatgcgcaaacttcatcagctgaaattatggaaattcctggtgtcgatgtagtagttggtacacaagatagacataaactattaggttacattgatgaattccgtaaagaacgccaaccaattaatggtgttggaaatatcatgaaaaatcgtaaatatgaagaa…
		sa_c2695s2269_a_at		↓		2.5 min		2.5 min						SA1634		conserved hypothetical protein		Conserved Hypothetical		gtgaataatgtgcaacgttatttcatagaccaaaacgctgatgtaagtcagcgtttttttattacaaaaaaagaagatattcatcatataacaaatgtaatgagatatgatgttggtagtaaaattattttaacttttaatgatcaaacagtttatttatgtgaaattgctgacataacaagtgataaaattgcagttgatttaaaagaaaaacaaaatattaatacagaattgccagttgatgttacgatttgcagtggactaattaaagctgacaaatatgagtggttgctacaaaaagctactgaattgggtgcttcatcatttatagctgtgagcatggaacgctcaattgttaaattaaacgaggcgaaagttgtcaaaaagatagagcgttgg…
		sa_c269s112_a_at				5 min		5 min						SA0977		conserved hypothetical protein		Conserved Hypothetical		gtgatatggatggaagaggcattgaaagatagtatcttaggtgcattagaaatggtaattgaccctgaattaggaattgatatcgttaatttaggtttagtatacaaagtgaatgttgatgatgaaggcgtatgtacagttgatatgactttaacatcaatgggatgtccaatgggacctcaaattattgatcaagttaaaacagtattagcagagattcctgaaattcaggatactgaagtgaatatcgtatggagtccaccttggacaaaagatatgatgtcacgttacgctaagattgcacttggtgtgagctaa
		sa_c2700s2272_a_at		↓		2.5 min		15 min		prmA				SA1635		ribosomal protein L11 methyltransferase		Translation		atgaactggacagagctttcaattattattaatcatgaagcagtagaattggctaccaatatacttgaaaatcatggatcaaatggtgtcgtgatagaagattcagatgatttaattaaccaaccagaagataaatacggtgaaatttacgctttgaaaaaagaggattatccagataagggagtaagattgaaagcctattttaatgaaatgacttatgatgataagttgcgacagcaaattaaagatgagttattaaatttagatgaacttgatcaacataacattcaattcagtgagcaaattattgcagagacggattgggaaaatgaatggaaaaactatttccatccattccgagcgtcgaagaagttcacaatagttcctagttgggaaaca…
		sa_c2703s2276_a_at		↓		2.5 min		5 min		dnaJ				SA1636		dnaJ protein		Posttranslational modification, protein turnover, chaperone		gtggccaaaagagactattatgaagttttaggcattagtaaagatgcttcaaaagatgaaatcaaaaaagcgtatcgaaagctttcgaaaaaatatcatccagatattaacaaagaagaaggtgcagatgaaaagtttaaagaaatttctgaagcctatgaagttttaagtgatgataataaacgcgcaagctatgatcaatttggacatgatggtccacaaggttttggtggacaaggattcaatggctctgactttggcggttttagtggcttcggtggcggcggttttgaagatatctttagctctttcttcggtggcggcagacaaagagatccaaatgcaccgcaaaaaggtgatgatcttcagtatacaatgacattaacatttgaagaagcg…
		sa_c2707s2281_a_at				2.5 min		2.5 min		hrcA				SA1639		heat-inducible transcription repressor		Transcription		atgattacagataggcaattgagtatattaaacgcaattgttgaggattatgttgattttggacaacccgttggttctaaaacactaattgagcgacataacttgaatgttagtcctgctacaattagaaatgagatgaaacagcttgaagatttaaactatatcgaaaagacacatagttcttcagggcgttcgccatcacaattaggttttaggtattatgtcaatcgtttacttgaacaaacatctcatcaaaaaacaaataaattaagacgattaaatcaattgttagttgagaatcaatatgatgtatcatcagcattgacatattttgcagatgaattatcaaatatatctcaatatacaactttagttgttcatcctaatcataaacaagat…
		sa_c2711s2285_a_at				2.5 min		2.5 min						SA1640		oxygen-independent coproporphyrinogen III oxidase, putative		Coenzyme transport and metabolism		ttggataaacagtctgagaagcggggcattaaaatgacggtacaaagtgcatatatacatattccattttgtgtaagaatatgtacatattgtgatttcaataaatattttatacagaatcaacctgtagatgagtacttagatgcactaataacagaaatgtctacagcaaaatataggaacttaaagaccatgtatgtaggtggcggcacaccaacggccctttctattaatcagttggaaagattacttaaagcaatacgtgatacgtttacaatcacaggcgagtatacatttgaagcaaatcctgatgagttaactaaagagaaagtccaactattagagaaatatggagtaaatagaatttcaatgggcgttcaaacattcaaaccggagtta…
		sa_c2715s2289_a_at				2.5 min		2.5 min		lepA				SA1641		GTP-binding protein LepA		Cell wall/membrane biogenesis		atggataatgagcaacgcttaaaaagaagagagaatataaggaatttctcgattatagcacatattgaccacggaaaatctacattggctgatagaattttagaaaataccaaatcagttgaaacaagagatatgcaagatcagttactagattcaatggatttagaaagagaacgtggtattacaatcaaattaaacgcagttcgtttaaagtacgaagctaaagatggaaatacttatacattccatttaatcgatacgcctggacacgtcgattttacatatgaagtgtcacgttctttggcagcttgtgagggtgcgattttagtagtagatgcggctcaaggtatcgaagcacaaacattagcaaatgtttatttggcattagataatgagtta…
		sa_c2719s2293_at		↓		15 min*		5 min		rpsT				SA1642		ribosomal protein S20		Translation		gtgacagaaatggcaaatatcaaatctgcaattaaacgtgtaaaaacaactgaaaaagctgaagcacgcaacatttcacaaaagagtgcaatgcgtacagcagttaaaaacgctaaaacagctgtttcaaataacgctgataataaaaatgaattagtaagcttagcagttaagttagtagacaaagctgctcaaagtaatttaatacattcaaacaaagctgaccgtattaaatcacaattaatgactgcaaataaataa
		sa_c2726s2297_a_at				2.5 min		2.5 min						SA1643		conserved hypothetical protein		Replication, recombination and repair		atgagcgacaatattgtagctatttatggagatgtgcctgaattggttgaaaaacaaagtgcagaaatcatatcacaatttttgaaaagtgatagagatgactttaactttgtgaaatataatttatacgaaaaagagattgcaccaattgttgaagaaacattaacattgcctttcttttcagataaaaaagcaattttggttaaaaatgcatatatatttacaggtgaaaaagcgccaaaagatatggctcataatgtagatcaattaatagaatttattgaaaaatatgatggcgaaaatttgattgtctttgagatatatcaaaataaacttgatgaaagaaaaaagttaactaaaactctaaaaaagcatgcaaggcttaaaaaaatagagcaa…
		sa_c2727s2300_a_at				2.5 min		15 min		cap5M		Cell wall associated		SA0148		capsular polysaccharide biosynthesis galactosyltransferase Cap5M		Virulence		atgaagcgattattcgatgtagtgagttcaatatatggtttagtagttttaagtccgattctgttaattacagcattactaattaaaatggaatcacctggaccagccattttcaaacaaaaaagaccgacgattaataatgaattgtttaatatttataagtttagatcaatgaaaatagacacacctaatgttgcaactgatttaatggattcaacatcgtatataacaaagacagggaaggtcattcgtaagacctctattgatgaattgccacaattattgaatgttttaaaaggagaaatgtcaattgtaggtcctagaccagcgctttataatcaatacgaattaatcgaaaaacgtacaaaagcgaacgtgcatacgattagaccaggtgtg…
		sa_c2731s2305_a_at		↑		N.D.		2.5 min						SA1644		putative competence protein ComEC/Rec2		General function prediction only		ttgctgtatgtcgcgttatcaatgattgtaggagtgctttggaattctagcaaagtgctctctacatttcttttcattttacttttgtatattacttatcgtaaaaataaaatcgtttatgcccctatttctctctttttaatcattttctcctcatggtatttacattattcacaacaagcaatatttaattatatcaattatattgaacgtaattctcagtttaatgagcgtgctcaagtaatccaaattcaacgtcaaggtagtgacacatataaaggtaggttgagtttaaaaaatgaaatatatcctttctttttaacagataaaaagaattttgatttaaagaaaattgaaagtcgtaattgtattgttaaaggacaattcaaagttaatgaa…
		sa_c2735s2309_at				2.5 min		2.5 min		comEB				N315-SA1417		late competence operon required for DNA binding and uptake comEB				gtgaacatcttggaaagaatcaaatgggaagaatattttatggcacaaagtcatttgctagcattacgttcaacttgtcaaagattatctgtaggtgcaacgattgttaaggataatcgtattattgctggtggttataatggctctgtagctggcgaggtgcattgtatagatgaaggatgtttaattgaagatggacattgtatcagaacgatacatgcagaaatgaatgctttattacaatgtgcaaaacaaggtgtatctactgaaggtgcaacaatctatgttactcattttccatgcctaaattgtacaaagtcaattattcaagcaggtataaagcgtatctactatgcagaagattatcataaccatgaatatgcaactaaattactcaaa…
		sa_c2739s2311_a_at				2.5 min		N.D.		comEA				SA1646		comE operon protein 1-related protein		Replication, recombination and repair		gtggttttattgtatcaatttttattacgctataaagattttttaactcaatggaagttatatattctaagtgctgttgttttaattatggtattaattggttttatattctggagacaagatgattatacttcaagaaattttgaaaataaagatactgctctgaaacaaagcactagtgaaaatagtagtttgtccaaagtagaagatgtccaggtcaaagatggagataattccaaaaataagggtcctgtatatgtcgatgtaaaaggtgctgttaaacatcctaatgtttataaaatgacatctaaggatagagtagttgatttacttgataaagcacaattattggaggatgcagatgtaagtcaaattaatttgtctgaaaaattaacagat…
		sa_c2745s2315_a_at		↓		2.5 min		2.5 min						SA1647		conserved hypothetical protein		Conserved Hypothetical		atgtcgcaatatgcagaaatgagcctagtgtacgatcaattgactcaagatcaaccatatgaaaaatggtttgaaattgtaaaaaatcactgcaaagatgaatcaaatattttagatattggatgcggtactggtagtttaacagttcaattagaagctttaggtaatgttactggtatggatttaagtgttgatatgttgactgttgcagctcaaaaatcagcaaatgtaaattggcttgaaggagatatgacatcttttgatttgcaacaacaatttgatatcatcactattttttgtgactctctaaattatttgcaagatgaaactgcagtgattgaaacattcatcaatgtttatcatcatctgactgattcaggtgtatttatttttgatgta…
		sa_c2747s2320_a_at				2.5 min		5 min						SA1649		conserved hypothetical protein		Coenzyme transport and metabolism		ttgttcctaaatccgttgaaaactatattaagggggaaggattatatgaacattgaaaaagcaaaacggcttgcaaaagagaaactgccagagaaacgttataatcattctttaagagttgcagaaacagcgattaaattggcagaaatttatgatggagacactagtaaagtagaattagcaggtgtattacatgatttctgtaaatatgatgatttaggtaaaatgtatcaaattgttcgacaatacgaattaggtaatgatctactgagttatggtagtgaaatattgcatggccctgtgtgtgcagcaatcatggaacatgaatatggtatcaatgatgaggaagtattaatggctatcaaataccatactactggacgtcaacaaatgacaaaa…
		sa_c2753s2324_a_at		↓		2.5 min		5 min		nadD				SA1650		nicotinate		Coenzyme transport and metabolism		atgaaaaagatagtactttacggcggtcagtttaaccctatccatactgcacatatgatagtagctagcgaagtatttcatgaattacagccagatgaattttattttttacctagttttatgtctccattgaaaaagcacaataattttatagatgttcagcacagattaacaatgatacagatgattatcgacgagcttggttttggagatatttgcgacgatgaaattaaacgtggtggtcagagttatacctatgacacgatcaaggcattcaaggagcaacacaaagacagtgagttgtactttgttattgggacggatcagtataaccaactagagaaatggtatcaaattgaatacttaaaagaaatggttacttttgtagttgtaaatcga…
		sa_c2757s2330_a_at		↓		2.5 min		5 min						SA1651		conserved hypothetical protein				atgcttactggcaaacaaaaaagatacttaagaagtttagcacacaatattgatccgatttttcaaattggaaaaggcggtatcaacgaaaatatgattaaacaaatagatgatacgttagaaaacagagaattgattaaagtacatgtactacaaaataactttgatgataaaaaagaattagctgaaacattaagcgaagctactcatagtgaattagtgcaagtgattggatctatgatagtgatttatagagaatctaaagataataaagaaattgaattgccataa
		sa_c2759s2334_a_at		↓		2.5 min		5 min		aroE				SA1652		shikimate 5-dehydrogenase		Amino acid transport and metabolism		gtgattaaaaaaatgaaatttgcagttataggaaatcctatttcacattccttgtcgcccgttatgcatagagcaaattttaattctttaggattagatgatacttatgaagctttaaatattccaattgaagattttcatttaattaaagaaattatttcgaaaaaagaattagaaggctttaatatcacaattcctcataaagaacgtatcataccgtatttagattatgttgatgaacaagcgattaatgcaggtgcagttaacactgttttgataaaagatggcaagtggatagggtataatacagatggtattggttatgttaaaggattgcacagcgtttatccagatttagaaaatgcatacattttaattttgggcgcaggtggtgcaagt…
		sa_c275s119_a_at				2.5 min		N.D.						SA0978		membrane protein, putative		Lipid transport and metabolism		atgaacaaaacaaagggttttacaaagtataagaaaatgagatatattccagggctcgatggtttgagggcaatcgctgttctaggaattattatttaccacttaaataagcaatggttgacaggtggctttttaggtgtggatacattttttgtgatctctggttatttaattacaagcttattactcaaagagtatgatgacacaggtatcattaaattgaaaagcttttggatacgtcgtttaaaacgtttattaccagcagtcatagttttattaatggttgtagggacagcaaccttattattaaaatcagataatatcattagggttaaacatgatattattgctgcgatattttatgtatcaaactggtggtatatagcaaaagatgttaat…
		sa_c2765s2337_a_at		↓		2.5 min		5 min						SA1653		GTP-binding protein, putative		General function prediction only		ttgtctgacattttaaaatgtatcggttgtggtgcgccacttcaatctgaagataaaaataaacctggttttgtaccagagcataatatgtttcgtgatgacgtgatttgcagacgttgtttccgcttgaaaaattataacgaagttcaagatgtaggattagaaagtgaagactttttaaaattattatcaggacttgcggataaaaagggtattgtcgtcaatgtcgtggatgtatttgactttgaaggatcatttattaatgcagttaaacgtattgtcggaaacaaaaaaatcattttagcagcaaataaattggatttattgccgaaacaaattaataaacgtcgagttaaagaatggttaaaacgaacagcaagaaaatatggtttggaagct…
		sa_c2767s2340_a_at				2.5 min		N.D.		cap5N		Cell wall associated		SA0149		capsular polysaccharide biosynthesis protein		Virulence		atgagaaaaaatattttaattacaggcgtacatggatatatcggtaatgctttaaaagataagcttattgaacaaggacatcaagtagatcaaattaatgttaggaatcaattatggaagtcgacctcgttcaaagattatgatgttttaattcatacagcagctttggttcacaacaattcacctcaagcaaggctatctgattatatgcaagtgaatatgttgctgacgaaacaattggcacaaaaggctaaagctgaagacgttaaacaatttatttttatgagtactatggcagtttatggaaaagaaggtcatgttggtaaatcagatcaagttgatacacaaacaccaatgaaccctacgaccaactatggtatttccaaaaagttcgctgaa…
		sa_c2771s2343_a_at		↓		2.5 min		2.5 min		mtn				SA1655		5-methylthioadenosine/S-adenosylhomocysteine nucleosidase		Nucleotide transport and metabolism		gtgaatcaaaagatgattggtataattggtgccatggaagaagaagtaacaatattaaaaaataaattaacacaattaagcgaaatttcagttgcacatgttaaattttatactggcattttaaaagatagagaagtagtgattacccaaagtggcattggaaaagttaatgctgcaatttctacgacattattaattaataagtttaaaccggacgtcattattaatacaggttctgctggagctttagatgaaagtttaaatgtaggtgacgttcttataagtgatgatgtaaaatatcatgatgcagacgcaacagcatttggttatgaatatggacaaataccacagatgccggtagcatttcaatcaagtaaacctttaatagaaaaagtatct…
		sa_c2775s9782_at				2.5 min		N.D.				Secreted		SA1657		enterotoxin type A, putative		Virulence		ttgaatgagaagtataagttgtacgaacaaggtggcgacattgttaaagggtatgttaaatatcataatgatgatgaacaaaatgtagaatatgatttttataatttaaatggtgagtatggttatgaggtattaaaaatgtatgctgataataaaactatcaatagagacaaattgcatttagatatctatttattcaaatcataa
		sa_c2775s9782_x_at				2.5 min		N.D.				Secreted		SA1657		enterotoxin type A, putative		Virulence		ttgaatgagaagtataagttgtacgaacaaggtggcgacattgttaaagggtatgttaaatatcataatgatgatgaacaaaatgtagaatatgatttttataatttaaatggtgagtatggttatgaggtattaaaaatgtatgctgataataaaactatcaatagagacaaattgcatttagatatctatttattcaaatcataa
		sa_c2779s2349_a_at		↑		2.5 min		2.5 min						SA1658		hypothetical protein		Function unknown		atgggttacagaactttaaaaagtatttttcatgaacacaatgaaagtaaaatgaaggaagagtatactaaaagatttaattctttagcttctttcaatactaatattaatatcatacctatggaaaatggaaaaaaagttaatgatttggaatatcctctattctttatggtgactaaaaatctatcaaaaaaacaagaattaatatcaattaatagtagaaaaattgatagagcacttaattctttaccatatgcagctagagaacaatattttaatgatttattaatcgatgaattacaaagtactaatgaaattgaaaatgtatttagtactaaacaagagattgcacatgcgttaaataaccaagcatcagaatttcttaagttcagaggcctc…
		sa_c2783s2353_a_at		↑		N.D.		30 min						SA1659		conserved hypothetical protein		Inorganic ion transport and metabolism		atggggagaaatttaaagcttaaaaaagaaagtgactttgaattcacaaaaaatcataaaaggttattattaggttctgtatttttgatggcaacttctgcaattgggccagcatttttaacgcaaacagcagtatttacatcacaattttttgcaagtttcgcatttgccatattactgtctatcatcattgacattggtgcacaaattaatatatggcgcatattagttgtaactggtttaagaggtcaagaaatatcaaataaagttgttcctgggcttggtactgttatctcaatattgattgcatttggtggtctagcttttaatattggtaatattgctggtgccggtttaggtttaaatgcaatttttggattagatgtaaaatggggcgca…
		sa_c2789s2357_a_at		↑		2.5 min		15 min						SA1660		LamB/YcsF family protein		General function prediction only		atgcgagttgatttgaattgtgatttaggcgaagcatttggaaattattcctttggtggtgatcatcaaattattccgttaattacaagtgcgaatgttgcttgtggttttcacgctggtgatgaaaatgtaatgaatgaaacggtaaaacttgccaaagcacataatgttgcagtaggtgcacatcctggtttacctgatttgaaaggctttggcagacgaaatatagatatctctaacgacgagatttataatttgatgatttatcaattaggtgcattacaagggttttgtcgcattcatcaacttaaaattaatcatgttaaaccgcatggtgcattgtatcagatgggtgcaaaagacagagaaatagcaaacgttatagcacaagctgtttat…
		sa_c278s123_a_at				2.5 min		2.5 min		clpB				SA0979		ATP-dependent Clp protease, ATP-binding subunit ClpB		Posttranslational modification, protein turnover, chaperone		atggatataaataaaatgacatatgctgttcaaagtgctttacaacaagcagttgaactgagtcagcaacataaattacaaaatatagaaattgaggcaattttaagcgctgccttaaatgaaagtgaaagcttatataaaagtattttagaacgagtaaatattgaggtagatcaattaaacaaagcttatgaagacaaactaaacacgtatgcatctgtagaaggtgacaatatacaatatggtcaatatattagccaacaagcaaaccaattgataactaaggctgaatcatacatgaaagaatatgaagatgaatatatttcaatggagcatattttacgttcggcaatggacattgatcaaacaacaaaacattatataaataataaagtagaa…
		sa_c2791s2362_a_at		↑		2.5 min		5 min						SA1661		acetyl-CoA carboxylase, biotin carboxylase, putative		Lipid transport and metabolism		atgcttcgttgtttaattgcgaacagaggtgaaattgctgtaaggattataagagcttgcagagaatatgggattgaaactgtagcagtttatgcaaaaggggacgagcaaagcttgcatgtacatttagcagatcaagctatatgtattggggaagctaatgctttagatagttatttaaatattgaccgcatcatatctgctgcacaaatcactggtgctaatgcaattcacccaggatatggctttttatcagaatcaacaaaatttgctcaaaccgttgaggaacaaggcatagcgtttatagggcctactaaaaaaacgatggaaatgatgggggataaaataacagcaagacaaacagttcatcatgcaggtgttcctgtgattccaggatca…
		sa_c2795s2364_a_at				2.5 min		15 min		cap5O		Cell wall associated		SA0150		capsular polysaccharide biosynthesis protein Cap5O		Virulence		atgaagttaacagtagttggcttaggttatattggtttaccaacatcaattatgtttgcaaaacatggcgtcgatgtgcttggtgttgatattaatcagcaaacgattgataagttacaaagtggtcaaattagtattgaagaacctggattacaagaggtttatgaagaggtactgtcatcgggaaaattgaaggtatctacaacgccagatgcatctgatgtttttatcattgccgttccgacgccgaataatgatgatcagtaccggtcatgtgacatttcgctagttatgcgtgcattagatagtattttatcatttttagaaaaaggaaataccattattgtagagtcgacaattgcgcctaaaacgatggatgattttgtaaaaccagtcatt…
		sa_c2799s2367_a_at		↑		N.D.		5 min						SA1662		acetyl-CoA carboxylase, biotin carboxyl carrier protein, putative		Lipid transport and metabolism		atgaatattgaaaaaatcgaacaaataatcaaattagtgaaggaaaatgatgttaagaaatttaaatataaaaattttgaagatgaaatagaaattgacttcactgactcgaatcatttggctgcacacagtaatcaatcaaatcaaagtatgaacaataatgatttgacagcttcaaaagcgaatgataactccgatgtttcgacaaatgattatcatgacattaaatcaccaatgataggtacattctttttacaagatagtaaagaattaactgaaccaattgtgaatgtcggtgacaaagttaacaagggagatattataggatatgttgaagcgatgaaagtattaaacgaggtaacaacagatgttgctggagaaattactgaaatagtagct…
		sa_c2805s2371_a_at		↑		2.5 min		2.5 min						SA1663		urea amidolyase-related protein				atgtcaattaagattttacaaccaggtctcttttcaacggtacaagatctaggaagaataggttatgaacatattggattttcaggcgcaggtgccatggatcaatttagttttaaggttgcgcagtcattaattaacaatgatggtccagcgattgaatatactttgattggtcctaccattcaatttaatacgcaaaatacatttgttataaccggtggtagtattaatgcttcgctaaataataaaactatatcaatgaattctgtcatattagctgagaaaggtgacattttaaaaataggtgctataaccaaaggtgcacgcggttatcttacttttggtcattctatcaacgtaccttctattgctgaaagttatgcaacacatacccgaagc…
		sa_c2807s2375_a_at		↑		N.D.		2.5 min						SA1664		conserved hypothetical protein		Conserved Hypothetical		gtggatgtaagatttattaacgagcagacaattatgatttattttgaaaataaaatatccgaagagacatatcgtaatgtcacagcaatggtacggtggatacgagaaaaagaaatattagaaattcaagatattgtcccttcgtatcgagcagttctaatatattttgatgaacaagctataacatcttctaaattaattgaaaatttagaacttaacaaatttaatgaaaaaaatgttcatgctgtgaatcaaaccaatcgtattattaaaatacctgttcaatatggtggtacatatggaccagatattgaagaagtagcaaagcataatcgaataactgttgagcaagttattgaaaaacatacaagtaaaccttatttaatatatatgctagga…
		sa_c2811s2379_at				2.5 min		15 min		greA				SA1665		transcription elongation factor GreA		Transcription		atggaaaatcaaaagcaatatccaatgactcaagaaggttttgaaaaattagagcgtgaacttgaagaattaaaaacagttaagcgtcctgaagttgtagagaaaattaaagttgcacgttcatttggtgacttatcagagaactctgagtatgatgcagcaaaagatgaacaaggattcatcgaacaagatattcaaagaattgagcatatgttaagaaatgcattaatcattgaagatactggagataacaacgttgttaaaattggtaaaacagtaacgtttgtagaattaccaggtgatgaagaggaaagttatcaaatcgttggttcagctgaatcagatgcatttaatggtaagatttcaaatgaatcaccaatggctaaagcgttaattggt…
		sa_c2817s2385_a_at		↓		2.5 min		2.5 min						SA1669		O-methyltransferase family protein		General function prediction only		atggatgacctaaataaaaaatatttaatagatttacatcaacatcaaaatagttcaatcgaagttttgcgtgaatttgccgagggaaatgaagtgccaattgtagatcgtttaacattagatttaattaagcaattaattcgtatgaataatgttaaaaatattttagaaattggtacagcaatcggctatagttctatgcaattcgcttctatatctgatgacattcatgtcacaacgatagagcgtaatgaaacgatgattcaatatgctaaacaaaatttagctacttatcattttgaaaaccaggttcgaattattgaaggtaatgctttagagcaatttgaaaatgtaaatgacaaagtttatgatatgatatttattgatgcagcaaaagcg…
		sa_c2819s2389_at				2.5 min		5 min						SA1670		conserved hypothetical protein		Function unknown		atgactgaacataatcatgattcacaactagaaattaataacgaagaagaattattaactttattcgatgaagagggaaatgaagttttataccgaaaagttttagaattttatcatcctgaattcaaaaaagagtatgttatcttagctgaagaaggtgctcaatcagatgaagacgatatgattgagcttgtaccaatgatcaatgaaccagatgagtcaggtgacggtggtaagttagtaccaatcgaaactgatgaagaatgggacatgattgaagaagttgtaaatactgaaatggaagaataa
		sa_c2824s2392_a_at				2.5 min		5 min		cap5P		Cell wall associated		SA0151		UDP-N-acetylglucosamine 2-epimerase		Virulence		atgtgtttgaacttcagagaggataatgttatgaaaaaaattatggttattttcggtacgagacccgaagcaataaaaatggcaccattagtaaaagaaattgatcataatgggaactttgaagcgaacattgtgattacagcacaacatagagatatgttagatagtgtgttaagtatatttgatattcaagctgatcatgatttaaatattatgcaagatcaacaaacattagcaggccttacggcgaatgcacttgctaaacttgatagcatcattaatgaggaacaaccggatatgattttagtacatggtgatactacaacgacttttgtaggaagtttggcagcattttatcatcaaattccggtcggacatgtagaagctggacttcgaaca…
		sa_c2827s2395_at				2.5 min		2.5 min						SA1671		conserved hypothetical protein		Conserved Hypothetical		atgttacaacataaaattttaggactcgatgtcggtagtagaacggtaggaattgcaattagtgatataatgggttggacggcacaaggattagacacactccgaatcaatgaagaaaataatgaattaggtattgaccaattagtagacattattaaaaaacataatgtgggtacagtcgtaataggactacctaaaaacatgaataattcaataggatttcgaggcgaagcttcgttaacatataaagaaaaattattagaagcttatccttctattgagattgtgatgtgggatgaaagattaagcacaatggctgctgaacgatcattattagaagcagatgtttcaagacaaaaaagaaaacaagtgattgataaaatggcagcggtatttatt…
		sa_c2831s2399_a_at				2.5 min		2.5 min						SA1672		conserved hypothetical protein		Conserved Hypothetical		gtgtcgcaaatggaaaactttgataaaacaatgaaattcgactatgaagaacttccaacgcaagatgtaagagatgttttaaataatgtttatcgaacattagatgaacgaggatataatgccgtaaaccaaattgtaggttatttattatcaggtgaccctgcgtatattccacgccaaaatgaagcaagaaatcaaattcgtcatattgatagagatgttattatggaagagcttgtttcttactatttaaaagagcaaaataaataa
		sa_c2837s2403_a_at		↓		2.5 min		5 min		alaS				SA1673		alanyl-tRNA synthetase		Translation		atgatgaaaaagttaaaagcgagtgaaattagacaaaaatatctagatttctttgttgaaaaaggacatatggttgaaccttctgcaccattagtgccaattgatgatgatacattattatggattaattcaggtgtagcaacattaaagaaatattttgatggacgtgaaacacctaaaaagccaagaattgtaaactctcaaaaagctattcgtacaaatgatattgaaaatgttggtttcacagcgcgtcaccatacattctttgaaatgttaggtaacttctcaattggtgattattttaaacaagaagcgattgaatttgcttgggaatttttaacgagtgataaatggatgggtatggagccagataaattgtacgttacgattcatccggaa…
		sa_c2841s2407_a_at				2.5 min		2.5 min						SA1674		helicase, putative, RecD/TraA family		Replication, recombination and repair		atgtcagaccctacactatttgattattcaatgatcaaaggtactgttgaagcgatattgtttcaaaacagtgataatttttatacagtgcttaaagtagatactattgaaacaaatgaagactttgatacaatgccaactgttgtagggtttcttccgaatattgttgaaggcgatgtctacacatttaaagggcaagttgttgatcatccacgttatggtaaacaattaaaagcagagacttttgaaaaagaaatgccacaaacgaaagaagcaattataagttatttatctagtgatttgtttaaaggtgtaggtaaaaagacagctcaaaatattgttaatacattaggtgacaatgcgataaatgatatattagatgaccattcagtgctagaa…
		sa_c2843s2411_a_at				2.5 min		2.5 min						SA1675		TPR domain protein				atgatagatcaacaaacaatttatcaatacatacaaaatggaaaaatagaagaagcgttacaagcattgttcggaaatatcgaagaaaatcctacaattattgaaaattatattaatgctggtatcgtacttgctgatgcgaatgagattgaaaaggcagagcgttttttccaaaaagctttaacaatagatccgaagaatggcgtcgtattttttaatctagcaaatgtatattataatcagcaacgttatcaagaagctattaaattatatcaacaagcattacaaacagagattgaacaagttgattgtaattatatgatcggtatggcgtttaatcagttagaatcatttaagctggcattgccgtatttaatgactgctgcggaactagataaa…
		sa_c2847s9197_a_at				15 min		15 min						MSSA476-SAS1559		putative oxygenase		Miscellaneous		atggcgattaaatattcagcattaaaccttgtccctattcgagaaggtgacgatgaacgaacagcaattaatgatatggttaagctcgcacaacatttagatgaattatcgtatgaaagatattggattgctgaacaccataacgctcccaacctagtaagttcagcaactgctttattgattcaacatacgttagaacatacgaaacacatacgtgtaggttctggaggaatcatgttacctaaccatgctccattaatcgttgcggaacaattcggcacgatggcaacattatttccaaatcgtgtcgatttaggattaggacgtgcacctggaacagatatgatgaccgcaagtgcattaagacgagatcaacatgatggtgtttataaatttcca…
		sa_c2851s2417_at				15 min		2.5 min						SA1679		conserved hypothetical protein		Conserved Hypothetical		atgagttttatggataaagctaaagacgcagtagaaaaatttaaaaatagcgataatgaacaagttaaaaatgtaaaagataagataaatgaatatacaggatcgaataacgaagagaaaaaagaaaatgaagataaagagaaataa
		sa_c2851s2417_x_at				15 min		2.5 min						SA1679		conserved hypothetical protein		Conserved Hypothetical		atgagttttatggataaagctaaagacgcagtagaaaaatttaaaaatagcgataatgaacaagttaaaaatgtaaaagataagataaatgaatatacaggatcgaataacgaagagaaaaaagaaaatgaagataaagagaaataa
		sa_c2861s2424_a_at		↑		2.5 min		2.5 min						SA1682		ATPase, AAA family		Replication, recombination and repair		gtgacaaatgtgagtacagaaccattagcatcgagaatgcgcccaaaaaatatagatgaaatcatttcccaacaacatttagttggaccaaaaggcattatcagaagaatggttgacacaaaaaaattaacttcaatgattttttatggtccacctggtataggcaaaacaagtattgccaaagcaatttcgggcagtacgcaatataaattcagacaattgaatgctgtaactaacactaaaaaagatatgcaacttgttgttgaagaagctaaaatgtctggtcaagttatcttgttgttagatgaaatacatcgactagataaagctaaacaagactttttattacctcatttagaaaatggcaaaatcgtcttgattggtgctacaacttcaaat…
		sa_c2863s2428_a_at		↓		2.5 min		2.5 min						SA1683		HesA/MoeB/ThiF family protein		Coenzyme transport and metabolism		atgaaacatcaattttcaagaaatgaactagcgattggacaacaaggtttagatttattgaagcaacaaactgttgtcatacttggcgttggaggtgttggttcatttgctgctgaagcattagcaagaacgaatattggtcatattatattaatagataaagatgatgttgatattacaaatgtaaacagacaattacacgctttaactacaacggtaggacaaagtaaagtttctttgatggaagaacgtattaaattaattaatccagattgtaaagtcacgcccttacatatgttttatacagaagagacatatgaagaaattttcgataactacgatatagattattttgtagatgcaagtgatacaataatgtacaaagtacacttaatgaaa…
		sa_c2867s2431_a_at		↓		2.5 min		15 min		aspS				SA1685		aspartyl-tRNA synthetase		Translation		atgagtaagagaacaacttattgtggattagttactgaggcatttttaggacaagaaattacattaaaaggatgggttaacaatcgtcgtgaccttggtggattgattttcgttgatttaagagatagagaaggaattgtacaagtcgtgtttaatcctgcattttcagaagaggcattgaaaattgctgaaacagtacgttctgaatatgttgtagaagttcaaggtacagttacgaagcgtgaccctgaaacagttaatcctaaaattaaaactggccaagttgaagtacaagttacaaatattaaagtgattaataaatctgagacaccaccattttctataaatgaagaaaatgttaacgttgatgaaaatattcgattaaaataccgttattta…
		sa_c2871s2435_a_at		↓		2.5 min		2.5 min		hisS				SA1686		histidyl-tRNA synthetase		Translation		atgattaaaatacctagagggacgcaggatattttacctgaagattcaaagaaatggcgttacattgaaaatcaattagatgaattaatgacattttataattataaagaaataagaacaccaatttttgaaagtacagatctttttgcaagaggtgttggtgattcaaccgatgtcgtacaaaaagaaatgtatacatttaaagataaaggcgatagaagtattacattaagacctgagggaacagctgcagttgtgcgttcatatattgaacataaaatgcaaggtaatccaaaccaaccaattaaactttattacaatggaccgatgtttagatatgaacgtaagcaaaaaggacgctatcgtcaatttaatcaatttggtgtagaagctattggt…
		sa_c2875s2441_a_at				2.5 min		5 min						SA1688		conserved hypothetical protein		Conserved Hypothetical		ttggaactagaggtgcaaaatatgaaagtagttgtacaaagagttaaagaagcatcggtgacgaatgatacattaaataatcaaatcaaaaaaggatattgtttattagtcggtatcggtcagaactctacagagcaagatgcagatgtaattgcaaagaaaattgctaatgcaagattatttgaagatgacaataataaattaaactttaatatccaacaaatgaatggtgaaatactatcagtttcacaatttactctctatgcagatgtaaaaaaaggtaaccgtccaggtttctcaaattctaaaaatcctgatcaagcggtaaaaatttatgagtattttaatgatgcgctacgagcgtatggtcttactgtgaaaacaggtgaatttggaaca…
		sa_c2879s2445_a_at				2.5 min		2.5 min		relA				SA1689		GTP pyrophosphokinase				atgaatggggtgtatcatataatgaacaacgaatatccatatagtgcagatgaagttcttcacaaagcaaaatcatatttgtcagcagatgaatatgagtatgttttaaaaagctatcatattgcttatgaagcacataaaggtcagttccgaaaaaacggattaccatacattatgcatcctatacaagttgcaggtattttaacagaaatgcgattagacggaccgacgattgtcgcaggttttttgcatgatgtaattgaagatacaccgtatacatttgaagatgtaaaagaaatgttcaatgaagaagttgctcgaattgttgatggtgtgacgaagcttaaaaaagtaaaataccgctcaaaagaagaacaacaagctgaaaatcatcgcaag…
		sa_c2883s2448_at		↓		2.5 min		2.5 min		apt				SA1690		adenine phosphoribosyltransferase		Nucleotide transport and metabolism		atggatttaaagcaatacgtatcagaagttcaagattggccgaaaccaggtgttagtttcaaggatattactacaattatggataatggtgaagcatatggctatgcaacagataaaattgtagaatacgcaaaagacagagatgttgatatcgttgtaggacctgaagcgcgtggctttatcattggctgtcctgtagcttattcaatggggattggctttgcacctgttagaaaagaagggaaattacctcgtgaagtcattcgttatgagtatgacctagaatatggtacaaatgttttaacaatgcacaaagatgcaattaaaccaggtcaacgtgtgttaattacagatgatttattagctactggtggtacgattgaagcagcaataaaatta…
		sa_c2887s2452_a_at				2.5 min		2.5 min		recJ				SA1691		single-stranded-DNA-specific exonuclease RecJ		Replication, recombination and repair		ttgcaattgagcgatatgactaaggctattgaaagaattaaaagagcgatagcgaatgatgagaaaatcctagtttatggtgattacgatgccgacggtgttacctcaactacaattttagtgacaacattacaacttttaggtgcacaagtaggatggcatattcctaaccgctttaccgaaggatatggaccaaacgaactagcatttagaaatgctcatgatgaaggcataacattaatcataactgttgataatggcatacaaggtcataatgaaattaaaatggttcaagatttaggagttgatgtcattgtaactgatcatcatgaaattggtagtacattaccagaagcatatgcaatcgtacatccaatgcatccatcgtttaattatccg…
		sa_c2891s2455_a_at		↑		N.D.		2.5 min						SA0153		conserved hypothetical protein		Conserved Hypothetical		atgcgacttattttaatcgttattggcttaatatttacagcgcttggtattgcaggtgccgtattacctttactgccaacgaccccttttttactcgtagcagttttttgttttgctcgaagttcagatcggttttacaattggcttattaatcaaaaaatttataaagaatatgtagaaaacttttatttacatcgaggctacacgctacaacagaaaattaaaattttaattagcttatacattgtaataggtttttcaatttatatggtggatgttcttgcagtccgtgtaggattaatcataatggttatcatacaaaccgctgtactctttacatttgtaaaaacattacccaaatcaaatcataaaatagaggagtga
		sa_c2899s2464_a_at		↓		2.5 min		2.5 min						SA1692		protein-export membrane protein SecDF		Intracellular trafficking and secretion		gtgaagaaaagtagtagaataattgcgttcttgcttttagtcgtattgttgtttgccggaatggctgcaacttataaaagtgttataaagaatgtcaatttaggacttgatttgcaaggtggatttgaggtgctttatcaagtcgatcctttaaataaaggcgacaaaatagataaaaaagccttacaatcaacagcgcaaacattagaaaatcgtgttaacgttttaggtgtttcggaacctaaaattcaagttgaagaacctaatagaattagagttcaacttgctggtgtaacagaccagaatgaagcacgtaaaattttatcttctcaagctaatttaacaattcgcgatgcagaagataaagtaaaattaagcggttctgatattaaacaggga…
		sa_c2908s2469_a_at		↓		2.5 min		5 min		ruvA				SA1697		Holliday junction DNA helicase		Replication, recombination and repair		gtgcctataatgtacgcgtatgtcaaaggtaagttaacacatttatatcctacacacgtagttgttgaaactgctggtgttggttatgaaattcaaacaccaaattcttatcgttttcaaaagcatctagatcatgaagttttaattcgtacatctttaattgttcgtgaagatgcacaattattgtatggatttagtagtgaagaagagaaagatatgttcttgagtttaattaaagttactggtattggtccgaaatcagctttagctattttagcgacaagtacgcctaatgaagtaaaacgtgccattgaaaatgaaaatgatacgtatttaactaaattcccaggaattggtaagaaaacggcaagacagattgtcttagatttaaaaggtaaa…
		sa_c2910s2472_a_at		↓		2.5 min		5 min						SA1698		ACT domain protein		General function prediction only		atgatggacaataaagattataaaaagttttatttaattagagaagatgtcttgcctgaatccgtggttaaaacattgaagattaaagatgccttaaaaagtgatccgacattgtccatttatgatgccgttaaacagtttgatctatctagaagtgctttttataaatatagagaaacgatatttccagtagacgataaaatgcttgaccatcgagaatttacattaattttatatgtaactgatattgtgggtatgttggcacgtgtactagatgttatatcaaagttagaactatctgtattaacgattcatcaaagtattccaatggaagaaaaagcaacaataacattatcactgaatgctaaatctaaagaaacttcagtagaagatgttatt…
		sa_c2914s2476_a_at		↓		2.5 min		5 min						SA1699		GTP-binding protein, GTP1/OBG family		General function prediction only		gtgagatatatgtttgtcgatcaagtcaaaatatctcttaaagccggtgatggtggtaatggtattaccgcatatagaagagaaaaatatgtaccatttggtggaccagctggcggtgacggtggtaaaggtgcttcagtcgtatttgaagtggatgaaggtttaagaacgttattagattttagatatcaacgtcattttaaagcaagcaaaggtgaaaatggccaaagtagtaatatgcatggtaaaaatgcggaagatttagtattaaaagttccacctggtacaattattaaaaatgttgaaacagacgaagtgttagcagatcttgttgaagatggtcaaagagctgtagtagcgaagggcggtcgaggtggccgaggtaattcacgttttgca…
		sa_c2918s2481_a_at		↑		N.D.		2.5 min		aldA				SA0154		aldehyde dehydrogenase		Energy production and conversion		atggcagtaaacgttcgagattatattgcagagaattatggtttatttatcaatggggaatttgttaaaggtagcagtgacgaaacaatcgaagtgactaatccagcaactggagaaacactatcacatattacaagagcaaaagataaagatgtcgatcatgcagtcaaagtggcgcaagaggcatttgaatcatggtcattaacttctaaatcagaacgtgcacaaatgttgcgtgatattggtgataaattaatggcacaaaaagataaaattgcaatgattgaaacattaaataatggtaaaccgattcgtgagacaacagcaattgatattccatttgctgcaagacatttccattatttcgcaagtgttattgaaacagaagaaggtacagtg…
		sa_c2922s2484_a_at		↓		5 min*		30 min		rpmA				SA1700		50S ribosomal protein L27				gtgtggtgcatcacgatggtgaaaatagacttacaattcttcgcatctaaaaaaggggtaagttctacaaaaaacggacgtgactctgaatcaaaacgcttaggtgctaaacgtgctgacggtcaattcgtaacaggtggttcaattttatatcgccaacgtggtactaaaatttaccctggtgaaaatgtaggtcgtggtggcgatgatacattattcgctaaaatcgacggcgttgttaaattcgaacgtaaaggtcgcgacaaaaaacaagtttctgtatatgcagtagctgaataa
		sa_c2926s2487_at		↓		5 min*		5 min		rplU				SA1702		ribosomal protein L21				gtgcaaagtatgtttgctattattgaaacaggtggaaaacaaatcaaagtagaagaaggtcaagaaatcttcgttgaaaaattagacgtaaacgaaggagatacttttacatttgataaagtattatttgtaggtggagattcagttaaagttggagcgccaacagttgaaggtgcaacagttactgctactgttaataaacaaggtcgcggtaaaaaaatcactgtattcacatacaaacgtcgtaaaaattcaaaacgtaaaaaaggccatcgtcaaccatacactaaattaacaatcgataaaatcaacgcgtaa
		sa_c2930s2494_a_at				2.5 min		5 min						SA1703		rod shape-determining protein MreD, putative		Cell wall/membrane biogenesis		atgcgtacactgtattattttttgataggtattttactattttatatagatactgcaattgggcttcttattccaatgcacataggtaagtttgaacttgtatttgtaccacaccttacatttatgtatattttaatgatggtagtgtatcgtggctttggcgtatcattattgctcagcatatttttaggcgtaatgactgatgtatactttggtagtatttatggagtgtacttatttggctatatattgtttttagcacttatagatcgattctttaaaattttttacaaagatcattcgatgttattcattattatattagccagcaccttattattagaagtctatgtggcattaatatacggtatgttaggattcattcaatttgatattatt…
		sa_c2934s2498_a_at				2.5 min		2.5 min		mreC				SA1704		rod shape-determining protein MreC		Cell wall/membrane biogenesis		gtgttctgggtgcttaagttttttaaaaataacaaattaattgttgttttatgtgcaattatcgtttttattgcattaattgggctgtccatacgttcacaatctcaatcacctcctgaacaatatataggtgattctgtgtcttttggacaacgagttgtgagttatccagttaattttgttgctggtacgattggggacttttttaaaaaaggagattctaaagaatctaaaaataagattagccagttagaatctaagaaccaacaattagaagcggaaaatgaaaaattaaaaaaagagcttgatttaaaagatatttcaaaatttgatcctatttctactacggttttggcaagaaatccggatcagtggatgaatacaattgtaattgataag…
		sa_c2938s2500_at		↑		2.5 min		2.5 min						MW2-MW1600		conserved hypothetical protein		Conserved Hypothetical		atggcagaacaatcaaaacagaaacaagctaatgaacaacaaaaggcccagaacttattcgcacgttggagacaacttcagaattcgaacagtgaatcctcgaacgatacaaacaaataa
		sa_c2942s2505_a_at		↑		2.5 min		2.5 min						SA1705		hypothetical protein				atgagattgatatttagtatgattaaaaacattatagcagtaatagcaattgtgataattgtttatatcgccttgaaatacgcaccttttttaaaagaacaagattggaatcctgtaaatcacgataatgatcaaatgaatcaagttacgcaacccactaatgatgcccaacatgtttatgtaagtggtgagaaatattcattaaaagaaaatgatttaataaagaatgtaccattaagccaaattaaaaatgtatttaaaatgatagataaacaagagtttatggctgtgtctggaatgaatcgcatggcttataatgatcaatatattataggtcaaagaggagacgaatttattctttataaatttggagatgagtcaatgcgtgtttacaatact…
		sa_c2946s2510_a_at				2.5 min		15 min						SA1706		hypothetical protein				gtgactctatttattattatcggggttctcgtgccaatggtttataccatgcagttaaatattaaaaatgaacctgtaacaaagcgcaatcttttaataacattagctttatctacgttaggtattttagtaaccgcgttagcaggtgtaatcgttacgaaacaagcttttcctttattaagtgtagcaattggctcaatttttactggaatcgtttggggccttttactaagtggtagctacgcgctgatacgatttttatctaacgcatttgggcgtaagtaa
		sa_c2950s9785_s_at				N.D.		5 min		radC				SA1707		DNA repair protein		Replication, recombination and repair		atgaggttgaaggagtgtggtttgattttagggatagatttattggatcatattataatcggtgataatagatttaccagtcttgtagaagcgggttactttgatgaaaatgattga
		sa_c2956s2512_a_at		↑		N.D.		15 min						SA0155		cation efflux family protein		Inorganic ion transport and metabolism		atgaatgggaaaaaggcgaatacgataaacagatacaaatattttcatcatgtcaatcatcaaaaaattcaacaaagttctaaaaagacgctgtgggcatcactaatcatcacattgttatttacagtgattgaatttgtcggaggtttagtatctaattcattggcattactgtcagattcatttcatatgcttagtgatgtattagcacttggtttatctatgttggccatttattttgcaagtaaaaagccgactgcacgatacacatttggatatttaagatttgagatattagctgcatttttaaatggtttagcattaattgtaatttcaatctggattttatatgaagctattgtacgtattatttatccgcaaccaattgaaagtggcatt…
		sa_c2958s9789cv_s_at				N.D.		5 min		radC				SA1707		DNA repair protein		Replication, recombination and repair		ttgaaaattaaagaaatggtaacttcagaaatgccaagagaacgtttgttaagccatggtgcaaaaagtctttcgaatacagaattattagctatattaattaacaccggaagaaaaggattctcgagcatagacattagtaatgaactgcttaaatctgcttcgaatctgaatgaattgaaaaaatcttcaattaacgatttgataaaagttaaagggattggattacaaaaagcaattactttaaaagcagcatttgagttaggggaaaggatggggagaagagctgaaaataatcgtataaaaataacgcaaccaagtgatgttgctgattatatgattccaacaatgaaagatttaacacaagaacattttgtcattttattgttaaattcaaaa…
		sa_c2964s2521_a_at		↓		2.5 min		2.5 min		folC				SA1709		folylpolyglutamate synthase/dihydrofolate synthase		Coenzyme transport and metabolism		atgaattacctagagagcttgtattggatacacgaaagaactaaatttggcatcaaaccaggtgttaaacgtatggaatggatgctagcacaatttaataatcctcaaaataacattaagggtattcatgtaggtggcacaaatggtaaaggctctacagttgcttaccttagaacagctttagttgaaaatggttatgaagtaggtacatttacgtcgccgtttattgaaacatttaatgaacgaattagtctaaatggtgtgccaatatcaaatgacgctattgtagaattagtatcacgtattaaaccagtaagtgaaatgatggaacgtgaaacagatttaggtgttgcaactgaattcgaaataatcacagcgatgatgtttttatattttggt…
		sa_c2968s2524_a_at				N.D.		5 min						SA0156		hypothetical protein				atggataaagaatctgtcgtagcaagtttagctagaaacaaaaagattgctgtagaaacaatggccggtcaaaggtacatcatagaacgcattttacatacaaatgatgaaaaacatattcatattttgaaacctaaagatgtcgtgttagatgtagatagcatcaaagaaattgacgaaaatcatttaaatgatgcaacataa
		sa_c2972s2529_a_at		↓		2.5 min		2.5 min		valS				SA1710		valyl-tRNA synthetase		Translation		atggaaatgaaaccaaaatatgatcctcgtgaagttgaagcgggacgttatgaagaatgggtaaagaatggttattttaaaccgtcagaagataaatcaaaagaaacatatacaattgttatcccgccaccaaatgtaactggtaaattacatttaggacatgcatgggatacgactttacaagatatcattacacgtatgaaacgtatgcaaggatacgatacgttatacttaccaggtatggatcatgctggtattgcgacacaggcaaaggtagaagctaaattaaatgaacaaggaataactagatatgatcttggtcgtgaaaagtttttagaacaggcatgggattggaaagaagagtatgcgtcatttattcgtgcgcaatgggctaaatta…
		sa_c2977s2534_a_at				2.5 min		5 min						SA1711		DNA-3-methyladenine glycosylase				atgattgacaaaataagtcaatgtataggtgggaataaaatgaatgaatgcgcatttggtactaaagatccagtctacttagactatcatgatcatgtatggggacaaccgctctatgatagcaaggcattgtttaaacttttagcattagaatcacaacatgctgggctatcttggttaactattttaaaaaagaaagaagcctctgaagaagcattttatgatttcgaaccagaaaaggtagcacaaatgaccgctcaagatatcgaccgcttaatgacttttccaaatatcgttcatcatcgtaaaaaattagaagcaattgttaatcaagctcaagggtatttaaaaattgaacaagcatatggtagttttagtaaatttttatggtcatatgta…
		sa_c2982s2536_a_at		↑		2.5 min		5 min						SA1712		abrB protein, putative		General function prediction only		ttgaaagaagtggaaaacatgacaatgatatatagaaataatttcattgtgttcgttttatcattttttattagtattatattgtattcatcgcacgtattactcccatttatgtttggtcctattatcgcatcaatcatttgtgtgaaagttttcaaacttgatattaaatggccattcttacttagtgaattagggattgtactattaggggtgcaaatcggatcaacgtttacgaaaaatgtcgttatggatattaaaaacaattggctttcgattattgttgtatctatttcgatattattaattgcaatagtaatggcatttatttttaaaaaaattgcacgtattaatacagaaacagctattttaagtgttataccaggagcactaacacaa…
		sa_c2984s2541_a_at				2.5 min		15 min		hemL				SA1714		glutamate-1-semialdehyde-2,1-aminomutase		Coenzyme transport and metabolism		atgagatatacgaaatcagaagaagcaatgaaggttgctgaaactttaatgcctggtggtgtaaatagtccagtacgcgcatttaaatcagtagatacaccagcaatttttatggatcacggtaaaggctcaaaaatttatgatatcgatggtaacgagtatatcgactatgtactaagttgggggccgcttattttaggacatagagaccctcaagttattagtcatttacatgaagcaattgataaaggtacaagttttggtgcatcaacattacttgaaaataaattggcgcagctcgttattgaccgagtaccttcaatagaaaaagtgcgtatggtgtcatctggtacagaagctacattggatactttaagattagcacgtggttatactggc…
		sa_c2990s2545_a_at				2.5 min		15 min		hemD				SA1716		uroporphyrinogen-III synthase		Coenzyme transport and metabolism		atgaagccagttgtagttatgacacaaacaaatgacatgcaaagtgatttagtatcaattattcacaaaccctttattgatataaagccactaaattttgatattcatttgttaaatcaacgctatgactggcttattttttcatctaaaaatgctgtgaaattcttttataaatatctaaaaggaattaatgttgataacattgctgtgataggaagtaagacagcgcaatattgtgaatcacttggcattcgagttgattttatgccaaacgacttttctcaagaaggatttttaaaatcatttaatcaaactaaccaaaaaatacttttgccttcgagtgaattggcgagaccattgttattagcagcgttatctaaagataatgaagttgttaaa…
		sa_c2992s2549_a_at				2.5 min		5 min		hemC				SA1717		porphobilinogen deaminase				ttgaacatgcgtaaattagtcgttggctccagaagaagtaaattagctttaacacaaagccagcaatttattaataaattaaaagctgtcgagccaaatctagaaattgaaattaaagaaattgtcacgaaaggcgatcgtatagtagataaacaattgtctaaagtcggaggcaaaggcttatttgttaaagaaatacaacatgaactttttgaaaaaaatatcgatatggcaatacactcgcttaaagacgtaccaagtgtaattccggaaggtttaacattaggttgtatccctgatagagaattaccttttgatgcgtatatttctaaaacacatacaccactatcccaattgccagaaggcagtattattggtactagttcattacgtcgtggt…
		sa_c2996s2553_a_at				2.5 min		5 min		hemX				SA1718		hemX protein		Posttranslational modification, protein turnover, chaperone		atgcaagaaaacctgtttattcgattcaatgaaattatattattaatatacttaatcagtatcatttgctatttttatgattttgtccaaaaaagtcataagattagaagtttaggcatatatttattggggattgtttgggttttacaaacaatctctttatctatttttattatacaaactagacatattccattagggtctatttcagatgtattctatactttaagttggctgattatttcaatctctttaattcttaaccttatcaaagtattgaatttctctgtgtttttcttgaatttaatagggttaacacttttagggatgaatacatttcaaccgacacattatactaataaggttcagaaaattgctgttgtagacgagttactgtta…
		sa_c3000s2558_a_at				2.5 min		5 min		hemA				SA1719		glutamyl-tRNA reductase		Coenzyme transport and metabolism		ttgttagtatatatgggggcgtttcaaatgcattttattgcaattagtataaatcatcgcacagctgatgttgcactaagagagcaagttgcttttagagatgatgccttacgaattgcccatgaagatttatatgaaactaaatctattttagaaaatgtcatattatcaacatgtaatcgaactgaagtatatgctgttgttgatcaaattcacacaggtcgttactatattcaacgatttctagctcgtgcatttggatttgaagtagatgatattaaagcaatgtcagaagtaaaagtgggggacgaagcagtagaacatttattgcgtgtcacttctggtttagattcaatcgtacttggagaaactcaaattttaggtcaaataagagatgca…
		sa_c3004s2562_a_at				2.5 min		2.5 min						SA1720		GTP-binding protein, putative		General function prediction only		atgaaagttaatcctaataatatagaattaatcattagtgcagtaaaagaagaacaatatccagaaacagaattgtctgaagttgcactgagcggtcgatctaatgtaggtaagtctacatttatcaatagtatgattggcagaaaaaatatggcacgtacatcacagcaacccggcaaaacgcaaacgttaaatttttataatatagatgaacaacttatttttgtggatgttccaggatatggatatgctaaagtaagtaaaacacaacgtgaaaaatttgggaaaatgattgaggaatatataactaagagagagaatttgcaattagttattcaattagttgatttaagacatgatccaacacaagatgatatcttaatgtacaattatttgaaa…
		sa_c3008s2564_a_at				15 min		N.D.						SA0157		conserved hypothetical protein				atgacattatttttattagaagctaacaatcttgattttgcatcaacgaaagaagaactagaagcaaaggcagcatcactatctacgaagacaattccaacattaattgaagtacaagctactgaaaatttaactcatggttattttattgtggaagcaaatgacgaagcagaagctaaacaatttttaacagaagcagatattagtattcaattagtcaaagaagtacgcttagttggtaaagatttagatgaagttaaaaatggtgatgcacatgttgattaccttgtaacttggaacattccggaaggcattacgatggatcaatatttagcacgtaaaaagaaaaattctgttcattatgaagaagtgccagaagttgaatttaaacgcacatat…
		sa_c3012s2568_a_at		↓		2.5 min		2.5 min		clpX				SA1721		ATP-dependent Clp protease, ATP-binding subunit ClpX		Posttranslational modification, protein turnover, chaperone		atgtttaaattcaatgaagatgaagaaaatttgaaatgctctttctgcggaaaagaccaagatcaagtaaaaaaacttgtagcaggaagtggtgtatatatttgtaatgagtgtattgaattatgctcagaaatcgtcgaagaagaattagctcaaaacacttctgaagcgatgacagaattacctactcctaaagaaattatggatcatttaaacgaatatgttattggtcaagaaaaagctaaaaaatctttagctgtagctgtttataaccactataagcgtattcaacaattaggaccaaaagaagatgatgttgaattacaaaaaagtaacattgcattaattgggccaacaggtagtggtaaaacattattagctcaaacattagccaagacg…
		sa_c3016s2573_a_at		↓		5 min*		5 min		tig				SA1722		trigger factor		Posttranslational modification, protein turnover, chaperone		atgacagcaacttgggaaaaaaaggaaggtaacgaaggtttattaactgttactgttcctgcagaaaaagtaaacaaagcgttagatcaagcattcaaaaaagtggttaaacaaattaacgtacctggattccgtaaaggtaaagtgccacgtccaatttttgaacaacgctttggtgtagaagcattatatcaagatgctatcgacattttattaccagatgcttatggtgaagcaattgacgaaactgatattaaaccagttgcacaaccagaagtaagtgttactcaaattgaaaaaggtaaagatttcatttttgaagcaacagttacagttgagccagaagttaaattaggagactataaaggtcttgaaattgaaaaacaagaaactgaatta…
		sa_c3020s2577_a_at				2.5 min		2.5 min						SA1723		conserved hypothetical protein				gtgacatatatgtcagatattattcagtttcctaactcttcgaaaaagttatataaagatataaaacgtgctgaacaagaccaaaactatgacctgatgtatgaatatattgtgcaatatgaacgtcaatttgaactcactgaagaaatagcaatgatgaaatgccgtatgttatatgagacggggtcatttcttgaattaagagaagaaacaattgtcttattgaaaactggcatacaacaatatgatgcattgatgatttattacgtgaaaagtttgattggtttgggacaatattttgaagcggtagaagtaattcatcaaattattgatgaagtcaaagatcacaaaacaagaatggcattacatcctcttaaagaatttgctaagtcaaaatta…
		sa_c3024s2581_a_at				2.5 min		2.5 min						SA1724		MutT/nudix family protein		General function prediction only		atgtctaaatttgatgaacaaatcattgtagtacctagagaaattatttttaataatgaaaagaatactttcaatgggtttttaaataagaataaaccagaaggtcaaaatatttttgatgcgctaagtcaatatgaagttaagcgacgcggcgatatggaagaggatccatcatataaacaactcatttcttattgtttacttgaaaatgagcatggcgagatattagtgtatgaacgattatctggcggtggagaagctcgattgcatggacaatcttcaataggtgtaggcggtcatatgaatgatgttccaggagcagaatctattaacgaagtattgagagttaatgcacagagagaattagaagaagaagtaggtttaagtgagcaagattca…
		sa_c3028s2585_at		↓		2.5 min*		2.5 min		rplT				SA1725		ribosomal protein L20				atgccacgagttaaaggtggaacagtaacaagagcgcgtcgtaaaaaaacgattaaattagctaaaggttacttcggttcaaaacatacattatacaaagtagctaagcaacaagtaatgaaatcaggtcaatatgctttccgtgaccgtcgtcaacgtaaacgtgacttccgtaaattatggattacacgtatcaacgcagcagctcgtcaacatgaaatgagctactcacgtttaatgaacggtttgaaaaaagctggtatcgacattaaccgtaaaatgttatcagaaatcgcaatttctgacgaaaaagcatttgctcaattagtaactaaagctaaagatgctttaaaataa
		sa_c3032s2589_at		↓		2.5 min*		2.5 min		rpmI				SA1726		ribosomal protein L35		Translation		atgccaaaaatgaaaactcaccgcggagcagctaaacgtgttaaaagaactgcttcaggtcaattaaaacgttcaagagctttcacatctcacttattcgcaaacaagagcactaaacaaaaacgtcaattacgtaaagctagattagtgtctaagagcgatatgaaacgtgtaaaacaattattagcatacaaaaaataa
		sa_c3032s2589_x_at		↓		5 min*		2.5 min		rpmI				SA1726		ribosomal protein L35		Translation		atgccaaaaatgaaaactcaccgcggagcagctaaacgtgttaaaagaactgcttcaggtcaattaaaacgttcaagagctttcacatctcacttattcgcaaacaagagcactaaacaaaaacgtcaattacgtaaagctagattagtgtctaagagcgatatgaaacgtgtaaaacaattattagcatacaaaaaataa
		sa_c3036s2591_a_at		↓		2.5 min*		2.5 min		infC				SA1727		translation initiation factor IF-3		Translation		gtgtcaaccatagcaaaagatcaaactcaaatcaatgacaaaattcgtgcaaaagaattacgtttaatcggtcaagatggtgaacaaattggtgttaaatcaaagcgtgaagctttaaaaatggctgaacgtgtagatttagacttagtggtcgttgcaccgaatgcgaaaccaccagttgcaagaattatggattacggtaaattcaaattcgaacaacagaaaaaagaaaaagaaatgaaaaagaaacaaaaaattatcaatgttaaagaaattcgtttaagtccaacaattgaggaacatgatttccaaacgaagttgaaaaacggacgtaaattcttaactaaaggcgataaatgtaaagtatctattcgtttcagagggcgtgccattacgcat…
		sa_c3042s9391_a_at				2.5 min		15 min						SA1728		amino acid permease		Amino acid transport and metabolism		atgtcaaaagttcaaaatgaaagtaacaatgttgtcaaaaggggacttaaagatcgtcatatttctatgattgcgattgggggttgtattggtacaggtttatttgtaacttctggtggagcaattcatgatgcaggtgctttgggtgcattaataggatacgcaattatcggaataatggtatttttcttaatgacgtcacttggcgaaatggctacgtatttgccagtatcaggttcatttagtacatatgctacaagatttgttgatccatctttagggtttgcgcttggttggaactattggtttaactgggtagtgactgtagcagcagatattacgattgcagcacaagtcattcaatattggacaccattgcaaggcatacccgcttgggca…
		sa_c3043s2596_a_at				2.5 min		N.D.						SA0158		ABC transporter, ATP-binding protein, authentic frameshift				atgattaaaattcaacaattacaacatcactttggatcacataaagtaattcataactttaatttggacattagcaagggagaaatagtcactttcatagggaaaagtggttgcggaaagtctactttactcaatattatcggtggatttattcatccatcgtctggtcgtgtcattattgataacgaaattaaacaacagccatctccagattgtttaatgctatttcaacatcataatttgctgccatggaaaacgattaatgacaacattaggattggattacaacagaaaattagtgatgaagagattaacgcacagcttaaattagttgatttagaagacaggggaaagcattttcccgagcaactgtccgggggtatgaaacaacgtgtggca…
		sa_c3047s2600_a_at				2.5 min		5 min						SA1730		hypothetical protein				ttgtttgatgagaatatggttaataaattagatgattactacttcatttatggtatttgtaatgaatacccggatcaagaccgttatcttaagcagagatatttaatacataaattgtattaa
		sa_c304s144_a_at		↑		15 min		stable						SA0985		surface protein, putative				atgaaattaaaatcatttataactgtaactttggcactgggcatgatcgcaacgactggcgctactgtgacaagtaatgaggtatctgcagcagaaaaggacaaactaccggcaactcaaaaagctaaagaaatgcaaaatgttccatatacaattgcagtagatggcattatggctttcaatcaatcttacttaaatttaccaaaagatagccaattatcatatttagatttaggaaataaagttaaagctttattatatgatgaacgtggtgtaacacctgagaagattcgaaatgcaaaatctgccgtttacacgattacttggaaagatggtagtaaaaaagaagtggatcttaagaaagatagctacacagcaaacttgtttgattcaaattca…
		sa_c3053s2604_a_at				2.5 min		5 min						SA1732		replication initiation and membrane attachment protein		Replication, recombination and repair		atgggacgacaagccttcgaattcggcttaagaccaaaggatcaattcaaagttatgcaacactttgatttaaatacgaatcatttagaggtattgaatcgactgtatacaccgctaattggaacgcaagcagtgggtttatatcattttatgactcaattcgttaaagacagtcataatgaaacattgattctttctcattatatttttatgaatgaacttaaaattaatttactagagtttagacaacaaatggacttacttgaagcgattggattgttaaaggcgtttgtcaaacatgatgaacaagaaacacaatttgtttaccaattaattcaaccgccttcagcacatttattttttaatgatccaatgttgtcaatctttttatatagtgaa…
		sa_c3055s2610_a_at				2.5 min		2.5 min						SA1733		ATP cone domain protein		Miscellaneous		atgaaatgcccgaaatgtaattctacacaatctaaagttgtagattcaaggcatgccgatgaattaaatgccattcgaagacgaagagaatgtgaaaattgtggaacacgtttcactacatttgaacatatcgaagttagtcagcttatagttgtgaaaaaagatggcacaagagagcagttttcaagagaaaagatacttaatggacttgtgcgttcttgtgagaaacgaccagttagatatcaacaacttgaagacataactaacaaggttgaatggcaattacgagatgaaggtcatacggaagtgtcttcacgagatataggtgaacacgttatgaacttgttaatgcatgttgatcaagtttcatatgttagatttgcatcagtctataaagaa…
		sa_c3059s2614_a_at		↑		2.5 min		2.5 min		gapA				SA1734		glyceraldehyde 3-phosphate dehydrogenase		Carbohydrate transport and metabolism		gtgcttttaatgtcaacgaatattgcaattaatggtatgggtagaattggaagaatggtattacgtattgcattacaaaataaaaatttaaatgtagtagcgataaatgctagttatccacccgaaacaattgcacatttaatcaattacgatacgacacatggaaaatataatctaaaagttgaaccgattgaaaatggattgcaagttggagatcataaaattaaattggttgctgatcgcaatcctgaaaacttgccatggaaagaattagatatcgatattgctatagatgcaactggtaaatttaatcatggtgataaagccatcgcacatattaaagcaggtgccaaaaaagttttgttaactggtccttcaaaaggtggacatgttcaaatg…
		sa_c3066s2615_a_at				2.5 min		5 min		coaE				SA1735		dephospho-CoA kinase		Coenzyme transport and metabolism		atgccgaaagttattggtctaacaggtggaatcgcctcaggaaaatcaacagtatcagaactcttatccgtattcggttttaaagtagtagatgctgataaagcagccagggaagctgttaaaaaggggagtaaaggtttagctcaagtacgagaagtctttggtgatgaagcaattgatgaaaatggtgagatgaatcgtcgttatatgggtgatctagtgtttaatcatccagaaaaacgcttagaattaaatgctatcatacatcctatcgtgcgagatattatggaagaagaaaagcaagaatatttaaaacaaggatataatgtaatcatggatattccattattatttgaaaatgaattggaaaatgcagtagacgaagtgtgggttgtatac…
		sa_c3067s2621_a_at				2.5 min		2.5 min		polA				SA1737		DNA polymerase I		Replication, recombination and repair		gtgaataaattagtattaatcgatggtaatagcttaagttttagagctttttatgcattacctttgttatcaaacaaagcaggcattcataccaatgcagtatatggttttgcaatgttactagagaagattttaaaagaagaaaagccaaatcattttttagtagcgtttgatgcaggtaaaacaactttcagacatgaaaaatatagtgaatataaaggtggacgccagaaaacgccgcctgaactaagtgagcaatttccttatatacgccaattattagatgcttatcatattaaacgttatgaattagataactatgaggcagatgatattatcggaactttaagtaaagaagcagataaagcgggctttcagacaattattataacgggagac…
		sa_c3073s2625_a_at		↑		2.5 min		2.5 min						SA1738		hypothetical protein				ttgaggattagcaaagtgaaaacaattcaattacacaagacaactttgatattaattgcgatattattgttttatacttttatgggtatcttactaccaatcatgcacgatgatttacaatggtttagcaattataatactgatattttaaaagtaggatttgcatcacttaatggtcgctatatcggaaatatctttgaaattatagctgtacatgtaagctggttacgttggctttcatatggtctcattagtatgggcatcatttggatgattatgcacattacacgttgtaaagcgtggacaagctattatttgttagcattttctttaatgttaattttaccaagtgctatttatgcagatacatatggctggtttgcaggattttataattat…
		sa_c3077s2628_a_at				2.5 min		N.D.						SA0158		ABC transporter, ATP-binding protein, authentic frameshift				gtgacgatgaaaaggttaagcataatcgtcatcattggaatctttataattacaggatgtgattggcaaaggacgtctaaagaacggtctaaaaatgcccaaaatcagcaagtgattaaaattggatatttgccgattacacattcagctaatttgatgatgactaaaaaattattatcacaatacaatcatccgaaatataaactagaattagttaaattcaataattggccagatttaatggacgcattaaacagtggtcgtattgatggtgcatcaactttaatagagctagcgatgaaatcaaaacagaagggctcaaatataaaggctgtggcattgggccatcatgaaggcaatgtcattatgggacaaaaaggtatgcacttaaatgaattt…
		sa_c3079s2633_a_at		↑		2.5 min		5 min		phoR				SA1739		sensory box histidine kinase		Signal transduction		atgatgaagtttcaccaccgcttaatgttattgataagcagtatattaattatcagttttgttacattaggcattattattcacgcttccatcacatatgttttatcagaaaaacacgaacaagctctagcaacagatgcaagatcatatatttatttagtccaagataatgagattgataaagttaaagaaattgtaaaacagcaaaatatagatttattgataactaaacatgataaaaaggtgtttagtagtggcaaactgaaagctatcccaaatagtgatagctatattcaaaaaagggacgtttttatttttaataagaaggttaacggttatcatgtatggattaaaggttacaataacgatattacagaaatgcattggacgttgtggaaa…
		sa_c3083s2636_a_at		↑		2.5 min		2.5 min		phoP				SA1740		alkaline phosphatase synthesis transcriptional regulatory protein PhoP		Signal transduction mechanisms/Transcription]		atgtcgcaaaaagtgttggtagtagatgacgaacattcaatcgtaacattacttaaatataacttagaaacagctggttatgaagttgttgtcgcatttgatggtgatgaggctttagaaaaggtagaaagtgaacagccagatttaattattttagatgttatgctacctaaaaaagatggcattgacgtatgtaagactgtaagaacaaataaaaatttagtccctatattaatgttaacggcgaaaaatgatgagtttgatcgggtattaggtttagaattaggtgccgatgactatatgactaagcctttttcacctagagaagttgttgcccgtgtgaaagccattttaagacgttctcaatttgtaaaagaagtagaagagattgacgatgat…
		sa_c3087s2640_a_at		↑		2.5 min		5 min		icd				SA1741		isocitrate dehydrogenase, NADP-dependent		Energy production and conversion		atgactgcagaaaaaattactcaaggaactgaaggattaaacgtacctaatgaaccaattatcccatttattatcggtgatggaattggaccggatatttggaaggcagcaagccgagttatagatgctgctgttgagaaagcctataatggcgaaaaacgcattgaatggaaagaagtgctagctggccaaaaagcatttgatacaactggtgaatggttacctcaagaaacacttgatacaattaaagaatatttaattgctgttaaaggacctttaacaacaccaattggtggtggtattagatcattaaatgtggctttacgccaagaattagatttatttacttgcttaagaccggtacgttggtttaaaggagtaccatcacctgttaaacgt…
		sa_c308s151_at				2.5 min		2.5 min						SA0986		hypothetical protein				atgaaacacctcgtaacattcttttgggcattattattaatgcaaatggttaactttgtacttaatagcctagtaggtggagacagcttaaatgtagtgaatccaattatcatggcagtattgttcacgattttcacagcaatttttgctgcagtaattaaaccgccgaaagattcatcacaataa
		sa_c3091s2644_a_at		↑		2.5 min		2.5 min		gltA				SA1742		citrate synthase		Energy production and conversion		atggcagaattacaaagaggtttagaaggggttatcgcagcggagactaaaataagttcaattattgaaagtcaattgacttatgccggctatgatattgatgatctagctgaaaatgcgcaatttgaagaagttattttcctattatggaactatagattgccaaacgaagaagagcttgctcatctaaaagggaaattaaatcaatacatgacattaaatcctcgtgtgtatacacattttgaggagtatgttacagatcacgtgcatccaatgacagcattacgtacgtcattatcatatattgcacatttcgatcctgatgctgaaaatgaatcagatgaaaatcgttatgaaagagcaatgcgtatacaggctaaagtagcatcattagttaca…
		sa_c3098s2651_a_at				2.5 min		15 min		pyk				SA1745		pyruvate kinase		Carbohydrate transport and metabolism		atgagaaaaactaaaattgtatgtacaattggaccagcttcagaatcagaagaaatgattgagaaattaatcaatgctggtatgaacgttgcacgattaaacttttcacatggtagtcatgaagagcataaaggtagaattgatacaattcgtaaagtagctaaaagattagacaaaattgtagcaattttattagatacaaaaggtccagaaattcgtacgcataatatgaaagacggtatcattgaacttgaacgtggcaacgaagttattgttagcatgaatgaagttgaaggaacacctgaaaagttctcagtaacatatgaaaacttaattaacgatgttcaagtaggttcatacattttacttgatgatggcttaattgaattacaagttaaa…
		sa_c3102s2657_a_at				2.5 min		2.5 min		pfkA				SA1746		6-phosphofructokinase		Carbohydrate transport and metabolism		atgaagaaaattgcagttttaactagtggtggagattcacctggaatgaatgctgccgtaagagcagttgttcgtacagcaatttacaatgaaattgaagtttatggtgtgtatcatggttaccaaggattgttaaatgatgatattcataaacttgaattaggatcagttggggatacgattcagcgtggaggtacattcttgtattcagcaagatgtccagagtttaaggagcaagaagtacgtaaagttgcaatcgaaaacttacgtaaaagagggattgagggccttgtagttattggtggtgacggtagttatcgcggtgcacaacgcatcagtgaggaatgcaaagaaattcaaactatcggtattcctggtacgattgacaatgatatcaat…
		sa_c3108s2661_a_at		↓		2.5 min		15 min		accA				SA1747		acetyl-CoA carboxylase, carboxyl transferase, alpha subunit		Lipid transport and metabolism		atgttagattttgaaaaaccactttttgaaattcgaaataaaattgaatctttaaaagaatctcaagataaaaatgatgtggatttacaagaagaaattgacatgcttgaagcgtcattggaacgagaaactaaaaaaatatatacaaatctaaaaccatgggatcgtgtgcaaattgcgcgtttgcaagaaagacctacgaccctagattatattccatatatctttgattcgtttatggaactacatggtgatcgtaattttagagatgatccagcaatgattggtggtattggctttttaaatggtcgtgctgttacagttattggacaacaacgtggaaaagatacaaaagataatatttatcgaaattttggtatggcgcatccagaaggttat…
		sa_c3110s2665_a_at				2.5 min		5 min		accD				SA1748		acetyl-CoA carboxylase, carboxyl transferase, beta subunit		Lipid transport and metabolism		atgtttaaagatttttttaatcgaacaaagaaaaagaaatatcttacagtacaagactctaaaaataatgatgtgcctgcaggtattatgactaagtgtccaaagtgtaagaaaattatgtacacaaaagaattagctgaaaatttaaatgtgtgctttaattgtgatcatcatattgctttaactgcgtataaacgtatagaagcaatttctgatgaaggatcatttacagaattcgataagggaatgacctctgcgaatccattagattttccaagttatttagaaaaaattgaaaaggaccaacaaaagacaggtcttaaagaagcagttgtgactggtacagcgcaactagatggtatgaaatttggcgttgctgtcatggattcacgttttaga…
		sa_c3114s2669_a_at		↓		2.5 min		5 min						SA1749		NADP-dependent malic enzyme, putative		Energy production and conversion		atgtcattaagagatgaagcattggaaatgcacaaacgtaatcaaggtaaattagaagttaaaccaaatgtaaaagttactaataaagaggaattaagtttagcatactcacctggcgttgctgaaccgtgtaaagatatttatgaagataaaagaaaagtatatgattacacaattaaaggaaatacagttgcagttattactgatggaacagcggtattaggtttaggtaacattggacctgaagcaagtattcctgtaatggaaggtaaagcagtattattcaaaagcttcgctggtatcaatggggtgcctattgcgttaaatacaactgataccgaagaaatcattaaaacagttaagttgttagaacctaattatggtggtattaatttagag…
		sa_c3118s2672_a_at				2.5 min		N.D.						SA0159		ABC transporter, permease protein		Inorganic ion transport and metabolism		atgacacgtcccacaaataacaaatttatattacctattatcacatttattattttcttaggcatttgggaaatggtcattattattgggcattaccaacctgtattgttaccgggtcctgctcttgtaggaaaaagtatatggtctttcattgttactggagaaattttccaacatttagcaattagtttatggagatttgtagcgggctttgttgtcgcattgttggttgctattccattgggcttcttgcttggaaggaatcgttggctatacaacgctatcgaaccgctatttcaattgattaggccgatatctccgatagcatgggcaccatttgttgttctatggtttggtattggtagtttgccagcgattgcgattatttttatcgctgct…
		sa_c3122s2677_a_at				2.5 min		5 min		dnaE				SA1750		DNA polymerase III, alpha subunit		Replication, recombination and repair		atggtggcatatttaaatattcatacggcttatgatttgttaaattcaagcttaaaaatagaagatgccgtaagacttgctgtgtctgaaaatgttgatgcacttgccataactgacaccaatgtattgtatggttttcctaaattttatgatgcatgtatagcaaataacattaaaccgatttttggtatgacaatatatgtgacaaatggattaaatacagtcgaaacagttgttctagctaaaaataatgatggattaaaagatttgtatcaactatcatcggaaataaaaatgaattcaatggaaaatgtttcatttgaactattgcaacaattttcatcgaatttgattatcatttttaaaaatgttgcagacgaacatcgtgacattgttcaa…
		sa_c3126s2680_a_at				2.5 min		5 min						SA1751		DHH subfamily 1 protein		General function prediction only		atgcttaaattaagcaacttttctaaaaaagggagtatgaaaatgattagtactttgaatgaaattatgaaatgtatcgaagacaacgatacaattattatacacagacatgttagaccagatccagatgcatatggttcacaacttggtttaaaatactatattcagcagaaatttccgcaaaagcaagtatttgcagtgggtgaagcggaatcatcattaagttttattggagagttggataacattgatgataaaacatatcaagatgcgcttgtaattgtatgtgatactgccaatgctccacgaattgacgatgaacgatatagtacaggtagtaaacttattaaaatagatcatcatcctgcagttgatcagtatggtgatattaatttagtt…
		sa_c312s155_a_at		↓		2.5 min		2.5 min		fabH				SA0987		3-oxoacyl-(acyl-carrier-protein) synthase III		Lipid transport and metabolism		atgaacgtgggtattaaaggttttggtgcatatgcgccagaaaagattattgacaatgcctattttgagcaatttttagatacatctgatgaatggatttctaagatgactggaattaaagaaagacattgggcagatgatgatcaagatacttcagatttagcatatgaagcaagtttaaaagcaatcgctgacgctggtattcagcccgaagatatagatatgataattgttgccacagcaactggagatatgccatttccaactgtcgcaaatatgttgcaagaacgtttagggacgggcaaagttgcctctatggatcaacttgcagcatgttctggatttatgtattcaatgattacagctaaacaatatgttcaatctggagattatcataac…
		sa_c3130s2683_a_at		↑		2.5 min		2.5 min						SA1752		CBS domain protein		Transcription		atgacaaaacatgaacaaattttagattatattgaatcgttatctataggctctaaaatttcggtgcgtaaaatcgctaaatttttaaacgtatctgaagggacagcatatcgtgcaattaaagatgctgataaaatgggcatggtcgcaacgatagatcgtgttggtacggttcgaatcgaaaaacgtaatcgtaatgaaattgaacatttaacttttaatgaaattgtcaatattattgatggccaagtgttaggtggcaacaaaggtatcactaagatggtatctaaatttgcaattggagcaatggaactcaaagatattttaaagtatattggtccaaagacattattgattgtcggaaatcgtgaagatgtgcagattgaagctttaaaaaga…
		sa_c3134s2687_a_at		↑		30 min		stable						SA1753		universal stress protein family		Signal transduction		gtgaggagggatgtactaatgtataaaaatatattacttggtgtagacactcagttaaaaaatgaaaaagcactaaaagaagtgtctaaattagctggcgaaggtacagtcgtaacagttttaaacgcaatcagcgaacaagatgctcaagcatcaattaaagcaggtgttcatttaaacaaacttactgaagaacgaagcaagcgattggaaaaaacacgcaaagctttagaagattatggtattgattatgaccaaataattgttcgtggtaatgcaaaagaagaactattaaaacatgctaatagcggtaaatatgaaattgttgttttaagtaaccgtaaagcagaagacaaaaagaaatttgtacttggaagtgtcagccacaaagtagcaaaa…
		sa_c3138s9790_s_at				2.5 min		2.5 min						MSSA476-SAS1634		metallo-beta-lactamase superfamily protein		Resistance		ttgaatattgaaacagtgcaggtagactatatcgttttaacgcacggtcattttgatcattttggtgatgttgtggaactagcaaagaaaacaggagcaacagtaattggaagtgcagaaatggctgactatctttcttcatatcacggtgttgaaaatgttcatggtatgaatattggtggtaaagcaaactttgatttcggaagcgttaaatttgttcaagcatttcatagttcaagttttacacatgaaaatggtattccagtttatttaggtatgccaatgggtatcgtgtttgaagttgaaggaaaaacaatttatcatactggtgatacaggtctgtttagtgacatgtcacttattgcgaaacgtcatccagttgatgtatgttttgtacca…
		sa_c3144s2693_a_at		↑		2.5 min		5 min						N315-SA1530		Xaa-Pro dipeptidase homolog				atgttgaggagtgtttatgaaatgacaaaaatatcaaaaataatagacgaactgaacaatcaacaagctgatgcagcatggattacaacaccgttgaatgtatattattttactggataccgtagcgaaccccatgaaagattatttgcattattgattaagaaagatggtaaacaagtactattttgtccaaaaatggaagtcgaagaagtcaaagcatcacctttcacaggtgaaatcgttggatatttagacactgaaaatcctttttcactttatcctcaaacaatcaataaattactaattgaaagcgagcacttaacagtagcacgccaaaaacaattaatctctggtttcaatgtcaattcattcggagatgttgatttaacaatcaaacaa…
		sa_c3150s2697_a_at		↑		2.5 min		30 min		ald				SA1758		alanine dehydrogenase		Amino acid transport and metabolism		ttgcgctttcaaaatgttcgcgttaagatgattatggaggtggatggtatgaaaattggtataccaagggagattaaaaataatgaaaatcgtgttggtttatcaccgagtggtgtgcacgctttagtagaaagtgggcatactgttttagtggaaacaaatgcgggttcaggatcgttctttgaagatgtagattacaaagaagcaggtgctgagattgttgctgaacaagcaaaagtttgggatgtggatatggttattaaagttaaagaaccacttgaatctgaatatccatattttaaagaagggcttgtattattcacttatcttcatttagcaaatgaagaaaaattaacacaagctttgatagatagaaaagtaattagtattgcatatgag…
		sa_c3153s2701_a_at				2.5 min		2.5 min		ackA				SA1760		acetate kinase		Energy production and conversion		atgtcaaaattaatcttggctatcaatgctggtagttcatcattaaaatttcaattaattagaatgcctgaagaggaattagtaacaaaaggtttaatagaaagaatcggattgaaggattcaatttttacaattgaagtcaacggggaaaaagttaaaacagtacaagatatcaaggatcacgttgaggcagttgatatcatgttggatgcttttaaagcgcataatattattaatgatattaacgatatcgatggaacaggtcaccgtgttgtacatggtggtgaaaaattccctgaatcagtagctattactgatgaggttgaaaaggaaattgaagaattaagcgaattagcaccgcttcacaacccagctaacttgatgggtattcgtgctttc…
		sa_c3158s2704_a_at				2.5 min		N.D.						SA0160		conserved hypothetical protein		Lipid transport and metabolism		atgatgatgactttagaaacgcttatcaaagaacaattagatcctcatttagtagaagttgatgaagggacgtattatccgagaacatttattcagcaattatttgtagatggttatttcggtgaggcggcattgagaaaaaatgctgaagtaatcgaagctgtatcgcagtcttgtttgacaacaggattttgtttatggtgccaattagctttttcaacgtatttagaaaatgccacgcagccacatttaaataatgacttacaacagcaattgttatctggagaaatattaggtgctaccggattgtctaatccgatgaagtcatttaatgatttagaaaagttgaaccttgaacacacttatgttgatggacaattggttgtcagtggacgtatg…
		sa_c3160s2708_a_at				5 min		2.5 min						SA1761		conserved hypothetical protein		Replication, recombination and repair		ttgctaagacctatgggcactttttattggagagggacgaatatggcagaacaacaaacaattatggaacgcttgtttcatacattagatgaaaaagctaaaacattaaataatgaaaatggccaaagttttattgaaaatcttgggctagcaatggaacaagtatataccaatgaaagaggattgttagaacaatcgacgttacaagatcgacgtaaagcattccaatttgcatatttaagtttaatgcaggaagaaaagatacaagcaaatcatcaaattacaccagattcaattggattgatactaggatttttagttgagcgttttatgaacaaccaagaagaattacatattgttgatattgcaagtggtgccggtcatttaagtgctactgta…
		sa_c3166s2711_a_at				5 min		2.5 min						SA1762		thiol peroxidase, putative		Posttranslational modification, protein turnover, chaperone		atgcaggaggtcaagtatatgactgaaataacattcaaaggtggaccaatccacttaaaaggtcaacaaattaatgaaggtgattttgcacctgattttacagtgttagataatgacttaaatcaagtaacattagcagattatgctggtaaaaagaaattaattagtgtggtaccatcaattgatacaggtgtttgtgatcagcagactcgcaaattcaactctgatgcttctaaagaagaggggattgtgcttacaatttcagcagacttaccattcgcacaaaaaagatggtgcgcttcagcaggtttagacaatgtcattacattaagtgaccaccgtgacttatcatttggtgaaaactatggcgttgttatggaagaacttcgcttattagct…
		sa_c3170s2715_a_at				2.5 min		N.D.						SA1763		conserved hypothetical protein		General function prediction only		atggatttgaacttaacgatgattataatcataattttatttggttttatcgcggcgtttatagattcggttgtagggggtggcggtttaatttctacgccagcattattagcaatcggtctaccaccatctgtggctttaggtacaaataaattggcaagttcgtttggttctttaactagtacgataaagtttataaggtccggtaaagtggacttatatgttgttgccaaattatttggttttgtatttttggcatctgcatgtggcgcatatattgcaacgatggttccgtcacaaatattgaaacctttaatcatcattgcactttcgtcggtgtttatattcacattacttaaaaaagattggggcaatacacgcacgtttactcaatttaca…
		sa_c3173s2721_a_at		↓		2.5 min		2.5 min		thiI				SA1764		thiamine biosynthesis protein		Coenzyme transport and metabolism		atgaagtatgatcacttgcttgttagatacggggagttaacattaaagggttcaaatagaaaaaaatttgtaaatcaattaagaaataatgtaaataagtcattaaaaggacttgatgggtttgtcgttaaaggcaaacgagatcgtatgtatattgaacttgaagaccatgcagatataaatgaaataacatatcgattatcaaaaattttcggtattaaatctattagtccagtattaaaagtagaaaaaacaatagaggcaatgagtgcagcggcaattaaatttgcgcagcaatttgaagaaaacagcacatttaaaattgatgtgaagcgtgccgataaaaatttcccaatggatacgtatgaattacaacgtgaattgggtggtaccgtattg…
		sa_c3178s2725_a_at		↓		2.5 min		N.D.						SA1765		aminotransferase, class V		Amino acid transport and metabolism		ttgatgattaatgaaagagaagtgtttattttgatatatctagataatgcggcaacgacgaaagcatttgaagaagtgttagatacttatttaaaagtaaatcaatcaatgtattataatccgaatagtccgcataaagctggtttgcaggcaaatcaattactacaacaagcaaaagcccaaattaatgcaatgattaattcaaaaacaaattatgatgttgtattcactagtggtgcaactgaatccaataatcttgctttaaaaggtattgcctatcgtaaatttgatacagcgaaggaaataattacatccgtgttagagcatccgtccgtattagaggttgtaagatatttggaagcacacgaaggatttaaagttaaatatgttgatgtaaag…
		sa_c3181s2729_a_at				2.5 min		2.5 min						SA1767		conserved hypothetical protein		Cell cycle control, mitosis and meiosis		atggtgttatatatcattttggcaataattgtgattatattgattgctgtaggtgtattattctatttacgttcaaataaacgacaaattattgaaaaagcaatcgaacgtaaaaatgaaattgagacgttaccttttgatcaaaaccttgcacaattatctaagttgaatttaaaaggtgaaacaaaaacgaaatacgatgcaatgaaaaaggacaacgtagaaagtacaaataagtatctagctcctgtggaagaaaaaatccataatgctgaggctttattagataaatttagtttcaacgcatctcaaagtgaaattgatgatgcaaatgagttgatggatagttacgaacaaagctatcagcaacaattagaagatgtaaatgaaattattgcg…
		sa_c3186s2733_a_at		↓		2.5 min		15 min						SA1768		GAF domain protein		Signal transduction		atgacaacaattaacccaacaaactacacattattaaagaaacaagcagcaagccttattgaagatgaacatcatatgattgcgattttaagtaacatgtctgccttattaaatgataatctaaatcaaattaattgggttggcttttacttattggaacaaaatgaacttatacttggacctttccaaggacaccccgcttgtgtccacattccaattggaaaaggtgtatgcggtacagccgtttcagaacgtcgtacacaagttgtagctgatgtccatcaattcgaaggacatatcgcttgtgatgctaatagtaagtctgagattgtcgttccaattttcaaagatgataaaattatcggcgtcttagatatcgatgcccctataacggatcga…
		sa_c3188s2737_a_at		↓		2.5 min*		15 min		rpsD				SA1769		ribosomal protein S4		Translation		atggctcgattcagaggttcaaactggaaaaaatctcgtcgtttaggtatctctttaagcggtactggtaaagaattagaaaaacgtccttacgcaccaggacaacatggtccaaaccaacgtaaaaaattatcagaatatggtttacaattacgtgaaaaacaaaaattacgttacttatatggaatgactgaaagacaattccgtaacacatttgacatcgctggtaaaaaattcggtgtacacggtgaaaacttcatgattttattagcaagtcgtttagacgctgttgtttattcattaggtttagctcgtactcgtcgtcaagcacgtcaattagttaaccacggtcatatcttagtagatggtaaacgtgttgatattccatcttattctgtt…
		sa_c318s157_a_at		↓		2.5 min		5 min		fabF				SA0988		3-oxoacyl-(acyl-carrier-protein) synthase II		Lipid transport and metabolism/Secondary metabolites biosynthesis, transport and catabolism		atgagtcaaaataaaagagtagttattacaggtatgggagccctttctccaatcggtaatgatgtcaaaacaacatgggagaatgctctaaaaggcgtaaatggtatcgataaaattacacgtatcgatactgaaccttatagcgttcacttagcaggagaacttaaaaactttaatattgaagatcatatcgacaaaaaagaagcgcgtcgtatggatagatttactcaatatgcaattgtagcagctagagaggctgttaaagatgcgcaattagatatcaatgaaaatactgcagatcgaatcggtgtatggattggttctggtatcggtggtatggaaacatttgaaattgcacataaacaattaatggataaaggcccaagacgtgtgagtcca…
		sa_c3194s2739_a_at		↑		2.5 min		2.5 min						SA1770		glycerophosphoryl diester phosphodiesterase, putative		Energy production and conversion		atgactctgaataaactgaaagatgaattacaaattgtttcgcaccgtggattgccgagtgattttcctgaaaatacaatggtcggttatcgagaggtaatggggctcaatgttgctatgttagaaatagatgttcatttgaccaaagaccaacattttgttgtgatacatgatgaaacaattgatagaacatcggatggtaaggggcgtattgctgattacacattatcgcaattaaaatcatttgattttggtagttataaagatgttgcttttaagggagaacgaatacccacgttagatgaagtactttcattatgcttaaagtatgataaaaagctattgattgaattgaaaagtccgaatttatatccagaaatagaatgtaaattgctggca…
		sa_c3196s2743_a_at		↑		2.5 min		2.5 min						SA1771		OsmC/Ohr family protein		Posttranslational modification, protein turnover, chaperone		ttgcatcaacatgactttaaagtccaaacttcttggcaaggtggtcgtaacaatgtcggaaacgttcaaggcgacatactttcagagaatatttctatacctgcttctttaggtggtgttggtataggaacaaatcccgatgaaatgttagtatcagccgcttcatcatgttatatcatctcattagcagctactcttgaacgtgcaaagttcacagatatttcaattgaacaacaatcgattggaacagcttgtttaaataacggaaaattcagtatgtcaaaaattgtgcaccatcctcaaattcaaattccaagtgatcaaatagcacaattagaaaagcgattaccaaaattgataacaattgcagataataattgcatgatttcaaatgctgta…
		sa_c31s28_a_at				N.D.		2.5 min		hutH				N315-SA0008		histidine ammonia-lyase				atgactttatatttagatggtgaaacactaacaattgaggatattaaatcatttttacaacaacaatcaaagattgaaattattgatgatgcgttagaacgtgtcaaaaaaagtagagcggtagttgaacgtattattgaaaatgaggaaacggtttacggtatcactacaggttttgggttatttagtgatgtacgtatagacccgacgcaatataatgaattacaagtgaatctgatacgctcacatgcctgtggactaggtgagccattttcaaaagaagtagcattagtcatgatgattttacgattgaatacattattaaaaggtcattcaggtgccactttagaattagtgagacaattacaattttttataaatgaacgtattataccgata…
		sa_c3202s2750_a_at				N.D.		5 min						SA1772		aminotransferase, class V		Amino acid transport and metabolism		atgtattatcatcaaccgttgttattaacacctggcccaacccctgtacctgatgccattatgagagaaattcaagcacctatggttggtcatcgttctaaagattttgaagacatcgcacaacaagcatttcaaggtctaaagccaatatttgggagtcaaaatgatgtacttattttaacatctagcggtacaagcgtcttggaggctagtatgttgaacattgtaaaccctgaagatcacttcgttgtcattgtttcaggtgcctttggtaaccgatttaaacaaattgcacaaacttattacaaaaatgtgcatatttatgacgtaacatggggagaagctgtagatgtcaaagatttcatcaatttcctttcaactttaaatgttgaagttaaa…
		sa_c3204s2753_a_at		↑		N.D.		15 min		serA				SA1773		D-3-phosphoglycerate dehydrogenase		Coenzyme transport and metabolism/Amino acid transport and metabolism		atgaagcaatttaatgtactcgttgcagatcccatatcaaaagatggtatcaaagcattattagatcacgaacaattcaatgtagatattcaaactggcttgtccgaagaagcattaatcaaaattataccttcataccatgctttaatcgttcgtagtcaaactacggttactgaaaatatcataaatgctgctgattctttaaaagtaatcgcacgcgccggtgttggtgtagataatattaatattaatgctgcaacattaaaaggtattttagttattaatgccccagatggtaatacgatttcagctactgaacattcactggcaatgttattatcaatggctcgaaatattccgcaagcacaccaatcacttacaaataaagaatggaatcga…
		sa_c3210s2757_a_at		↑		2.5 min		2.5 min						SA1774		hydrolase, haloacid dehalogenase-like family		General function prediction only		gtggggattgtgaagaaaattttatttgatgttgatggcatttttttaagtgaagaacgttgtttcgatgtctctgcattaacggtatatgaattattaatggataagtgttatttaggtcttcattcacatatagattgggaaactttgactgataacgatatacaagacattaggaatcgaatttttcaaaaagataagattttaaacaaattaaaatcgctagggctgaattcaaattgggatatgttatttatcgtttttagtattcatttaattgatattttgaaaaagttatcacatgatgaaattgaggcattcatgtatcaagatgagcctgtcgaattgaagttgcaaaatataagcacaaacttagcagactgttttaatttaaatgaa…
		sa_c3212s2761_a_at				2.5 min		5 min						SA1775		PTS system, IIBC components		Carbohydrate transport and metabolism		atgtataaatttttccaaaatttagggcgttcgttaatgttaccagttgccattttaccggctgcagcaattattgccggaattggtaatacgttaaatgcacttcatgcgacgccgaaaatcgcaatgttctttactacggtaggtactacgattttagagcaattaggtattttatttgcaattggtgtagctataggaatggcaaagaaaaatgatggtgcagtcgcgcttgcagctacgttaggatattttttagttacagttgtattatcaccaatgaaattagcgcctttattaggaatgaaagcttcggaaataaattcagcttttgaaaagatgaataatggcaatgtctttgttggtattgtaataggtttaatagcagcctatgcatac…
		sa_c3216s2764_a_at		↓		2.5 min		2.5 min						SA1776		1-acyl-sn-glycerol-3-phosphate acyltransferase, putative		Lipid transport and metabolism		atgtattcagtgattagtaagattttgaatttcattttagttaaaatgtcaaaatcattatacgtaatcggtaaagataatattcctaaggatagtaaatatgtcgtaacttgtacgcatgaaagttataacgaagttattatgctaggtatggcattatatcctaatcaaattcattatatggctaaaaaagaattattcaaaaataaatggattggtaaatttttaacgtctttaaatgcatttcctgtagatcgtgaaaatccaggacctagtactttaaaacgcccaatcaatttgttgaaagataataagacagttggtatcttcccaacaggttctcgcacatcgcaagaaggtgcaccattgaaacgtggtgcttcaacaattgcaatgtta…
		sa_c3220s2767_at		↑		2.5 min		2.5 min						SA1777		serine protease HtrA, putative		Posttranslational modification, protein turnover, chaperone		atgtcagattttaatcatacagatcattctacaacaaaccatagccaaacacctagatacagaagacctaaatttccatggtttaaaacagtcatcgttgcattgattgctggaattattggtgcacttctagtacttggtataggcaaagtattaaatagtacaattttaaataaagatggttcaactgttcagacaacaaataataaaggtggcaatcaattagacggtcaaagcaagaaattcggtaccgttcatgaaatgataaaatctgtctcccctacaattgttggagttattaacatgcaaaaagcatcaagtgtagacgacttattaaaaggcaaatcatctaaaccatctgaagctggagtaggttcaggtgttatctatcaaataaac…
		sa_c3224s2774_a_at		↑		2.5 min		2.5 min						SA0161		conserved hypothetical protein		Function unknown		gtgaatactatagatacgcatactaaagaacaacaattctcgaatctagtaagatcttatcgtaaagaatacgtgggtaaaggacccaatagtattcgagtgtcgtttaaagataattgggcgattgcacatatgacaggtgttttgagtaaagttgagagtttttacctaaacgacaaacgcaatgaatcaatgctccattatacacgcacagagaagattaaacagatgtataaagaaatagatgtaaatgagatggaaagtcttgtaggcgctaagtttgtaaaattatttacagatattgatttgaatgatgatgaagtcatttcaatatttgttttcgataagtcaatagaataa
		sa_c3228s2778_a_at		↑		2.5 min		2.5 min						SA1779		transglycosylase domain protein		Cell wall/membrane biogenesis		atgacgaatcaagacaacaatcatcaattgaatcatcgtatatatcattttgaaaagatatataaagctatcaaacatgtcattgtttttatatttatgattttcattgccatcgttgctatcgctgtgattgcgatgtctttatattttcatcatttaactaaaacgtccgactcattatcagatgatgctttaataaaaaaagttcgacaaatacctggcgatgaattattagatcataataacaaaaatttattatatgagtataaccattctcaaaactcactcattataggccctaaaacatcaagtccaaatgtcattaaagcattaacgtcatctgaagacactttattttataaacatgatggcatcttaccaaaggcgattttaagagca…
		sa_c3237s2785_a_at		↑		2.5 min		5 min		fhs				SA1782		formate--tetrahydrofolate ligase		Nucleotide transport and metabolism		atgcataaattaaacaaaaaggggcgaaaaaagttgactcatttatcagatttagatattgcgaatcaatcaacactacaaccaattaaggatattgctgcatcagtaggtatttcagaggatgcattagaaccttatggtcattacaaagctaaaatcgacattaataaaattacgccaagagaaaacaaagggaaagttgttttagtaactgcgatgagcccaacaccagctggtgaaggtaaatcaacggttacagttggtttagctgatgcattccatgagttaaataaaaacgttatggttgcattaagagagcctgctttaggaccaacatttggtatcaaaggtggtgcgactggtggtggttatgcgcaagtcttacctatggaagatatc…
		sa_c3241s2789_a_at		↑		N.D.		5 min		acs				SA1783		acetyl-CoA synthetase		Lipid transport and metabolism		atgaaagtcgaagtttataaaggagcgcaaggtaaacataaccttaaagattatgaagaaacatataatacttttgattggaaagacgtagaacaagcattttcttggagtgaaactggaaaaatgaacatggcatatgaatgtatagatcgccatgtagatcaaggattaggggataaaatagcgttaaattacaaagatgagtacagaaaagaatcgtatacttataaagatatgcaacggttatctaataaagcagcgaatgttttgtctgaacatgcagaagttgacaaaggtgacagagtatttatatttatgtcgcgtacacctgaactatattttgcgttgttaggtgttttaaaaattggtgcaattgttgggccgttatttgaagcattt…
		sa_c3244s2793_a_at		↑		N.D.		2.5 min		acuA				SA1784		acetoin utilization protein				atgaatcatttaaagacgtatcaatccgaagattattacattcatgacaagcaatttgttattgaaggtcctttaacatacgaagatttgaaagcgcttactttcgatgcgcatttaaccgcatttagagatgctgaagatcagtatgaagctttgttagaaattacaacattaccagaaggtagaatttatgttgctcgccaagatgaactcattgtgggttatgtcactttccactatcctgatgaaattgagcgctggtctacaggtaaccttccatatttaatcgaattgggggcaattgaagtcagcatcaattttaggcaattacatcttgcagaaaagctaatacaacttagcctttctacaccagaattcgaggattatatcgttataact…
		sa_c324s166_a_at		↑		N.D.		2.5 min						SA0992		oligopeptide ABC transporter, permease protein		Amino acid transport and metabolism/Inorganic ion transport and metabolism		atggctgaaaataaaaacaatttgtcgattaacgacgatcattctaatgcagctatgacgcatacctctgacgctatcgcatcatctgattttattattagagaattagacttgaatcaggaacctgaaatgcaacgagaaagcaaaaacttttggcaagatgcttgggctcagttaaaacgaaataagttagctgttgtcggtatgataggtttaattatcattgtaatatttgcttttatcggtccagttataaataaacatgattatgctgaacaaaatgtagaacatagaaatcttccggcaaaaatacctgtattagacaaagttccatttttaccttttgatggtaaagatgcagatggcaaggatgcttataaagcagcaaatgctaaagaa…
		sa_c3250s2795_a_at		↑		N.D.		5 min		acuC				SA1785		acetoin utilization protein				ttggaatatcggagggattatatgcaacaacattcatcaaaaactgcatatgtttattcagataagttattacaatatcgatttcatgaccaacatcccttcaatcaaatgcgtttaaaattaacaacagagctacttttgaatgcaaatttattgtctccagaacaaatagtacaacctagaattgcaacagatgacgaattaatgttaattcataaatatgattacgtcgaagctattaagcatgcttcacatggcattatcagtgaagatgaggctaagaaatatggattaaatgatgaagagaatggtcaatttaagcatatgcaccgccatagtgccacaattgttggaggcgctttaactttagcagatcttattatgtcaggcaaagtatta…
		sa_c3252s2802_a_at				2.5 min		2.5 min		ccpA				SA1786		catabolite control protein A		Transcription		atgacagttactatatatgatgtagcaagagaagcgcgtgtctctatggccacagtgtcgcgtgttgttaatgggaaccaaaatgttaaagcagaaactaaaaataaagttaacgaagtcattaagcgtttgaattatcgtccaaatgctgttgctagaggtttagctagtaaaaagacaacaacagtaggtgtgatcattccagatatatctaatatctattattcacaacttgctcgtggacttgaagatattgcaacaatgtataaatatcactcaattatttcaaattcagataacgatcctgaaaaggaaaaagaaatttttaataacttattaagtaaacaggttgatggtattattttccttggtggtacaattactgaagaaatgaaagaa…
		sa_c3262s2810_a_at		↑		2.5 min		2.5 min						SA1787		chorismate mutase/phospho-2-dehydro-3-deoxyheptonate aldolase		Amino acid transport and metabolism		atgagtaataaattagaatcatacagaagtgagattgtatcactgaatcatcaaattttagacttattatctaaacgtggtgaactagcacaaaaaattggggaagaaaaattaaaacaaggtacacgtatttatgatccacaacgtgaaaaagaaatgcttaacgacttaatcgatagtaacaaaggaccattcaacgataatactattaagcaattatttaaagaaattttcaaagcctctacagatttacaaaaatctgaaaatgaaaaacatttatatgtatcacgtaagttgaaacctgaagatacgattgtaacatttgataatgggggcattattggagacggcaataaatcatttgtatttgggccatgttcagttgaatcatttgaacaa…
		sa_c3270s2813_at				5 min		2.5 min						SA1789		conserved hypothetical protein		Conserved Hypothetical		atggattggattttaccaattgctggaattatcgctgcgattgcattcttaattttatgtatcggtatcgtagctgtattaaattctgttaagaaaaacttagattatgttgcaaaaacacttgacggtgtagaaggtcaagttcaaggtattactcgtgaaacaacagatttacttcataaagtaaaccgtttaactgaggatatccaaggtaaagtagatcgtttaaactcagttgtagatgctgttaaaggtatcggtgactcagtacaaacgttaaacagctctgtagatcgtgtaacaaattcaattacacataatatttctcaaaatgaagataaaatctcacaagttgttcaatggtcaaatgttgcaatggaaattgcagacaaatggcaa…
		sa_c3276s2817_a_at		↓		2.5 min		5 min		murC				SA1790		UDP-N-acetylmuramate--alanine ligase		Cell wall/membrane biogenesis		atgagtaaggagttttatataatgacacactatcattttgtcggaattaaaggttctggcatgagttcattagcacaaatcatgcatgatttaggacatgaagttcaaggatcggatattgagaactacgtatttacagaagttgctcttagaaataaggggataaaaatattaccatttgatgctaataacataaaagaagatatggtagttatacaaggtaatgcattcgcgagtagccatgaagaaatagtacgtgcacatcaattgaaattagatgttgtaagttataatgattttttaggacagattattgatcaatatacttcagtagctgtaactggtgcacatggtaaaacttctacaacaggtttattatcacatgttatgaatggtgat…
		sa_c3278s2822_a_at		↓		2.5 min		5 min						SA1791		FtsK/SpoIIIE family protein		Cell cycle control, mitosis and meiosis		atgagctggtttgataaattattcggcgaagataatgattcaaatgatgacttgattcatagaaagaaaaaaagacgtcaagaatcacaaaatatagataacgatcatgactcattactgcctcaaaataatgatatttatagtcgtccgaggggaaaattccgttttcctatgagcgtagcttatgaaaatgaaaatgttgaacaatctgcagatactatttcagatgaaaaagaacaataccatcgagactatcgcaaacaaagccacgattctcgttcacaaaaacgacatcgccgtagaagaaatcaaacaactgaagaacaaaattatagtgaacaacgtgggaattctaaaatatcacagcaaagtataaaatataaagatcattcacattac…
		sa_c3282s2825_a_at		↓		2.5 min		5 min						SA1792		conserved hypothetical protein		General function prediction only		atgaatttattttacaatcctaaatatgtaggagatgtcgcatttttacaaattgaaccagttgaaggtgaattaaactacaataaaaaaggtaatgttgttgaaattactaatgaaggtaatgttgtaggttataatatttttgaaatttcaaaagatataacaattgaagaaaaaggtcatattaaattaactgatgaacttgtaaatgtattccaaaagcgtatttcagaagctggttttgattataaattaaatgctgatctatcaccgaaatttgtagttggctacgttgaaactaaagacaaacatcctgatgcagataaattaagtgtactaaatgtaaacgttggaaatgacacattacaaattgtatgtggcgcgcctaacgttgaagct…
		sa_c3286s2830_a_at		↓		2.5 min		2.5 min						SA1793		conserved hypothetical protein				gtgttacatatgaatacctttcaaatgagagataaattaaaggaacgtttaagccatttagacgttgattttaaatttaatcgtgaagaagaaactttgcgtatttatcgaacagataataacaaaggtatcacgattaaacttaacgctatagtcgcaaaatatgaagataaaaaagaaaaaattgtagatgaaattgtttattacgttgatgaagctattgcacaaatggcagataaaacccttgagagtatatcatctagtcaaattatgcctgtcattagagcgactagctttgataaaaaaactaaacaaggtgttccttttatctatgatgagcatactgcagaaacagcagtttattatgcagtcgatttagggaaatcatatcgtctaatt…
		sa_c328s170_a_at		↑		N.D.		15 min						SA0993		oligopeptide ABC transporter, ATP-binding protein		Amino acid transport and metabolism/Inorganic ion transport and metabolism		atgactgaaagaatattagaagtaaatgatttgcatgtttcctttgatattacagcaggggaagtgcaggcagtgagaggtgtagatttttatttaaacaagggggaaacattggcaattgttggtgaatcaggttcaggtaaatctgtaacaacaaaagcaattacaaaattattccaaggggacacaggaagaattaaaaagggagaaattttatttttaggggaagatttagcaaaaaaacctgaaaatgagttaattaaattacgtggcaaagatatttcaatgatctttcaagatccaatgacatctttaaacccaacgatgcaaattggtaaacaagtcatggaaccattaattaagcacaaaaattatagtaaagcacaagctaaaaagcgc…
		sa_c3290s2834_a_at				2.5 min		2.5 min		pepA				SA1795		glutamyl aminopeptidase		Carbohydrate transport and metabolism		gtgagaacttttatgaacataaataaaaaagtaacattacaacgaattcaaactttaactgagcttcatggggcaccaggttttgaagaagaagtaaaaaattatatgactcagcaaatggcgccgtacgtagatgaatttattgaaaatcgtatgggtggattttttggtgtgaaaaaatctaaaaatccaaatgcaaaacgtgtaatgattgcagcacatatggatgaaatcggatttatgattacaaatatcactaaaaatggaatgattcaattcacaaatttaggtggtgttgcaaatgatatttggcaaggacaacgcttagtaattaaaaatagaaatggcgataaaattatcggtgttgtttctaatatacctaaacattttcgtactggt…
		sa_c3298s2841_at		↑		2.5 min		2.5 min						SA1796		conserved hypothetical protein		Conserved Hypothetical		atgaatgtcaaaggctcatatatcgtttatgaaccattcgttcatcctgaaactgataaataccgtttagtttatcaaggtggaattacaactattaaaaatggtcaaaatattcattatgatttttatgcagatgcatatactggtgaagtcattaacattgtagagcgttaa
		sa_c3298s2841_x_at		↑		2.5 min		2.5 min						SA1796		conserved hypothetical protein		Conserved Hypothetical		atgaatgtcaaaggctcatatatcgtttatgaaccattcgttcatcctgaaactgataaataccgtttagtttatcaaggtggaattacaactattaaaaatggtcaaaatattcattatgatttttatgcagatgcatatactggtgaagtcattaacattgtagagcgttaa
		sa_c3302s2845_a_at		↑		2.5 min		2.5 min						SA1797		metallo-beta-lactamase family protein		Resistance		atgctaattgtaataacgaatacagaaagaataggtgatgttatgaagatcggggatatatctattcattatctaaatggtggcaatacaaaaatggatggcggtgcaatgtttggtgttgttccgaagccgttgtggtcaaagcaatacaatgcaaatgaacgaaatcaaatcaatttaccgacacatccaattttgattcaaacggctcaatataatttgattatagatgcgggtattggtaatggtaaattatctgaaaagcaattacgtaattttggagtagatgaagaaagtcatataattgctgatttggcaaattataatttaacgccaaaggatattgattatgtgctaatgacacatatgcattttgatcatgctgccggtttgactgat…
		sa_c3306s2847_a_at				2.5 min		5 min						SA1798		conserved hypothetical protein		Conserved Hypothetical		atgagagttcgatacaaaccatgggctgaagattatttaaaagatcatcctgaattggttgacatggacggtcaacatgcagggaaaatgactgaatggtttgataaaacgcaaccgatacacattgaaattggttcgggtatggggcagtttattacaacattagctgctcaaaatcctcatattaactatatttcaatggaacgtgagaaaagtatcgtttataaagtattggataaagttaaagagatgggtttaacaaatttaaagattatttgtaatgacgccattgaattaaatgaatattttaaagacggcgaagtttcgcgtatttatttgaacttttcagatccatggccaaaaaatcgtcatgcaaaacgacgtttaacgtatcatacg…
		sa_c3310s2853_a_at		↑		2.5 min		2.5 min						SA0163		drug transporter, putative		Resistance		atgaaacgcttaagtacgactttgaaagtacgattgattagcaattttttacagctaattattacgacagcatttataccgtttatagcactatatttaacagatatgttaagtcaatcaattgtcggtatatatcttgttggtttagtggttctaaaatttccattgtccattatatctggttaccttattgagatatttccgaaaaagttgctagtacttatttatcaagcgacgatggtgataatgcttgtgttcatgggcgtatttgggtcacatcaattgtggcaaattattggtttttgtgttgcatatgccatatttacaatcgtttggggattacaatttccagttatggacacattaattatggatgcaattaccgaagacgtggaacat…
		sa_c3316s2858_a_at				2.5 min		5 min		dat				SA1800		D-alanine aminotransferase		Amino acid transport and metabolism/Coenzyme transport and metabolism		atggaaaaaatttttttaaatggtgagtttgtaagtccaagtgaagcaaaggtttcatacaacgacagaggatacgtatttggcgatggtatttatgaatacattcgagtatataatggtaagttatttacagtaacagaacattatgaaagatttttacgtagtgccaatgagattggtttagatttaaattattctgtagaagaattaattgaactatctcgtaaattagttgatatgaatcaaattgaaactggggcaatttatattcaagcaacgcgtggtgtagctgaaaggaatcatagcttcccgacacctgaagtagaaccagcaattgttgcttatacaaagagttatgatcgtccttatgatcatttagaaaatggtgtgaatggtgtt…
		sa_c3318s2862_at				2.5 min		2.5 min						SA1801		peptidase, M20/M25/M40 family		Amino acid transport and metabolism		atgtggaaagaaaaagttcaacaatacgaagatcaaatcattaatgacttaaaaggattattagcaattgaaagtgtgagagatgatgcaaaagcatcagaagacgcaccagttggtccaggtcctcgtaaggcattagactacatgtatgaaattgcacatagagatggatttacaacacatgatgtggatcatattgcaggaagaattgaggcaggtaaaggaaatgacgtattaggtatcttatgtcatgttgacgttgttcctgctggtgatggatgggatagtaatccgttcgagccggttgtaacagaagatgctatcatagctagaggtacacttgatgacaaaggtccaacaattgctgcttattatgcaattaagatattagaagatatg…
		sa_c3322s2866_a_at				2.5 min		15 min						SA1802		conserved hypothetical protein		Conserved Hypothetical		atggcaaaaggtaatttatttaaagcgattttaggtataggtggcgctgtagcagctgtacttgttacacgtaaagatagtcgtgacaagctgaaagcagaatataataaatataaacaagatcctcaaagctataaagataatgctaaggataaagcgacgcaattaggaacaattgctaatgaaacaattaaagaagtaaaaacaaatccgaaagaatatgctaatagattaaaaaataatccaaaagcatttttcaaagaagaaaaatcaaaatttaccgaatatgacaataagactgacgaaagtattgaaaaaggtaaatttgatgatgaaggtggcgcagcaccaaataataatttacgtatcgtcactgaagaagatttaaaaaagaataaa…
		sa_c3326s2869_a_at				2.5 min		5 min						SA1803		pseudouridine synthase, family 1		Translation		atgagaatagataaatttttagcaaatatgggcgtcggtacacgcaatgaggtcaaacagttacttaaaaaaggccttgtaaatgtcaacgaacaagtaattaaatcaccaaaaacacatatagaaccagaaaacgataagataacagttcgtggagaattaatagaatacattgaaaatgtctatattatgttaaataagccaaaaggttatatatcagcaactgaagatcatcattcaaaaaccgttattgatttaatacctgaataccaacatctaaatatttttccggttggtcgtcttgataaagatacagaagggcttttattgataacgaatgatggtgattttaatcatgaattaatgagtccaaacaaacatgtttctaaaaaatatgaa…
		sa_c3330s2873_at				2.5 min		15 min						SA1804		polysaccharide biosynthesis protein		Carbohydrate transport and metabolism/Cell wall/membrane biogenesis		atgagtgaaagtaaagaaatggtgcgtggaacctttttaattaccattagtatattaattaccaaggtattgggcgtactttttatcattccattcaactatttaattggtggacaagaaaatatggcgccgttcacatacgcttatgcaccatataatattgcaattgcagttgcgacagcaggtgtaccattagcagcttcgaaatatgttgcgaaatataatgctattggggcatataaagtaagtcagaaattttataaatcgagttttattgtaatgagtattaccggtgttttaggtttcttggtactgtatttcttagcaccttatatttctgaattaacattagctagaaacattcatgataaaaacggttggtcagtcgatgatattact…
		sa_c3336s9800cs_s_at				2.5 min		N.D.						SA1805		conserved hypothetical protein		General function prediction only		ttggaggaagcgtatatgtatcaaacaattattatcggaggcggacctagcggcttaatggcggcagtagctgcaagcgaacaaagtagcagtgtgttactcattgaaaaaaagaaaggtctaggtcgtaaactcaaaatatctggtggcggtagatgtaacgtaactaatcgattaccatatgctgaaattattaagaacattcctggaaatgggaaatttttatatagtcccttttcaatttttgataatgaatccatcatagatttttttgagtctaggggtgttaaattaaaagaagaagatcacgggcgtatgtttccagtttccaacaaagcacaagacgtggttgatacattagtgacaactatcgaacgccaacatgtaacgattaaagaa…
		sa_c3336s9800_a_at				2.5 min		5 min						SA1805		conserved hypothetical protein		General function prediction only		ttggaggaagcgtatatgtatcaaacaattattatcggaggcggacctagcggcttaatggcggcagtagctgcaagcgaacaaagtagcagtgtgttactcattgaaaaaaagaaaggtctaggtcgtaaactcaaaatatctggtggcggtagatgtaacgtaactaatcgattaccatatgctgaaattattaagaacattcctggaaatgggaaatttttatatagtcccttttcaatttttgataatgaatccatcatagatttttttgagtctaggggtgttaaattaaaagaagaagatcacgggcgtatgtttccagtttccaacaaagcacaagacgtggttgatacattagtgacaactatcgaacgccaacatgtaacgattaaagaa…
		sa_c3341s2876_a_at		↑		2.5 min		15 min						SA0164		gramicidin S synthetase 2 related protein		Secondary metabolites biosynthesis, transport and catabolism		atgaaagaaggactttttatgattatgggtaatttgagatttcaacaggaatattttcgtatatacaaaaataatacagaatcaacgacacaccgtaatgcgtattgggttaaactcgctaaaaatgttgaagctactaaaatgatgtatgcattatcgacaattgtgcaacaacatgcatctataagacatttttttgatgttactaccgatgacaatttaacaatgatacttcatgaatttctgccttttattgagataaaacaagttccatcttcttccgcaaactatgatttagaagctttttttaagcaagaattaagtacttaccattttaatgattcacctttattcaaagttaaattgtttcagttcgctgatgctgcatatatactatta…
		sa_c3347s2879_a_at		↓		2.5 min		5 min						SA1807		rhodanese-like domain protein		Inorganic ion transport and metabolism		atgaagtcaattactacagatgaattaaaaaataaacttttagaatctaaaccagttcaaattgttgatgttcgtactgatgaagaaacagcaatgggatatattcctaatgcaaagttaattccaatggataccattccggataatttaaattcatttaataaaaatgaaatatattatattgtatgtgctggtggagttcgaagcgctaaagttgtagaatatttagaggcaaatggcattgatgccgtaaatgtcgaaggcggcatgcacgcatggggcgatgaaggtttggaaataaaaagtatttaa
		sa_c3349s2883_a_at		↓		2.5 min		5 min		leuS				SA1808		leucyl-tRNA synthetase		Translation		gtgttgaattacaaccacaatcaaattgaaaagaaatggcaagactattgggacgaaaataaaacatttaaaacaaatgataacttaggtcaaaagaaattttatgctttagacatgtttccatatccatcaggtgctggtttacatgttggacatcctgagggctatacagcaacagatatcatttcaagatataaaagaatgcaaggatataatgtattacatccgatggggtgggatgcattcggattaccagcagagcaatatgctttagacactggcaacgacccacgtgaatttacaaagaaaaatatccaaacttttaaacgacaaattaaagaattagggttcagttatgattgggatcgtgaagttaatacaacagatccagaatactat…
		sa_c3355s2890_a_at		↓		2.5 min		N.D.						SA1809		drug transporter, putative				atgaatatacctaaatcagtctggtggctagtaattggcatggcgttaaatattactggttccagttttttgtggcctttaaatacaatttatatgaaacaagaacttggaaaaagtttaactgttgctggtttagtgctaatgataaattcatttggcatggttattggaaacttattaggtggttcactatttgataaattaggtggatacaagacgattttaattggaactttcacttgtctttgtagtacaacgctacttaatttctttcacgggtggccttggtatgctgtatggcttgtaatgttagggtttggtggcggaatgattattcctgcgatatacgctatggctggagcagtgtggccaaatggcggaagacaaacgtttaatgcg…
		sa_c3357s2894_a_at		↓		2.5 min		2.5 min						SA1810		conserved hypothetical protein TIGR01212		General function prediction only		atgggcaatcatttccaatacgcttttgaaaacaaacgttatcacacatggaattaccatttaaaaaataaatttggacaaaaaatatttaaagttgcattggatggcgggtttgactgtcctaaccgcgatggcactgtagcacatggtggatgtacattttgttctgctgcaggtagcggagactttgcaggtaatcgtgcagattcaatcgcagtacaatttaaagaaattaaagaaaagatgcatgagaaatggcacgaaggaaaatatattgcttattttcaggcatttacaaatacacatgcaccggttgaagtattaaaagaaaaattcgaacctgtacttaaagaaccgggtgttgtgggattatctattggtacgcgtcctgactgtcta…
		sa_c3361s2898_a_at		↓		2.5 min		2.5 min						SA1811		conserved hypothetical protein				atgaaattagaacgtatactccctttttcaaaaacacttattaaacaacatataacaccagaaagtattgttgtagacgcaacttgcggtaacggcaatgacactttatttttagccgaacaagtaccagaaggacatgtttatggtttcgacattcaagatttagctttggaaaatacacgtgataaagttaaggatttcaatcatgtttctttaataaaagatggacatgaaaatattgaacatcatataaatgatgcacataaaggtcatattgatgcagccatctttaacctaggttatttgcctaaaggtgataaatctatcgtgacaaagcctgacacgacaatccaagctattaattcattgctatcattaatgtcaattgaaggtattatt…
		sa_c3365s2900_a_at				2.5 min		5 min		rot				SA1812		repressor of toxins				atgtttagcatgaaaaaagtaaataacgacactgtatttgggattttgcaattagaaacacttttgggtgacattaactcaattttcagcgagattgaaagcgaatacaaaatgtctagagaagaaattttaattttactaactttatggcaaaaaggttctatgacgcttaaagaaatggacagatttgttgaagttaaaccgtataagcgtacgagaacgtataataatttagttgaattagaatggatttacaaagagcgtcctgttgacgatgaaagaacagttattattcatttcaatgaaaagttacaacaagagaaagtagagttgttgaatttcatcagtgatgccattgcaagtagagcaacagcaatgcaaaatagtttaaacgcaatt…
		sa_c3369s2904_a_at		↑		2.5 min		2.5 min						SA1814		lysophospholipase, putative		Lipid transport and metabolism		atgtggaagtgggaagctgaaaatgatgcgaaaggcgtcgttgttattgctcataatatattagaacatacgggaagatatgcatatgttattacgatgttaagaagaaatggctatcatgtgattatgggagatttgcctggtcaaggtcaaacttcaagagctaataaaggacaaattgaaaactttcaaacgtatcacgaaagtttgctagattggttaaagatagctaatgaatataaaattcctacttatgtattaggggtaggacttggcggtttgattttattaaatttacttgaaaaagtagaattgccaatcgaggggatgatgttaatttctcctatgctagaacttcaaaagaatggaaaaaatcgtaaagataaacttgtttcaaat…
		sa_c336s179_a_at				2.5 min		N.D.						SA2157		drug resistance transporter, EmrB/QacA subfamily				atgatggctaaagttgaattaacaacccggagacgaaacttcatagttgctgttatgttgattagtgcgtttgtagctattttaaatcaaacattattaaatacagcgttacctagtataatgagagaattaaatatcaatgaaagtacatcgcaatggctagttactgggtttatgcttgttaatggcgtcatgatacctctgacggcatatctaatggatagaattaaaactagacctttatacttagcggcgatggggacatttttattaggttctattgttgcagccttagctccgaattttggagttttaatgttagctcgtgtaattcaagcgatgggtgcaggcgtacttatgcccttaatgcaatttacgttatttacattgttcagtaaa…
		sa_c3376s2908_a_at		↑		N.D.		5 min		putA				SA1816		proline dehydrogenase		Amino acid transport and metabolism		atggcactattaaagaatttttttatcggattatctaataatagttttttaaacaacgcagcaaaaaaagtgggcccacgtttgggcgccaataaagtcgttgccggaaatacaattccagagttaattaatacaatcgaatacttaaatgacaagaatatcgctgttacggtagacaatttaggggaatttgtcggtacagttgaagaaagtaatcatgctaaagaacaaattttaacaattatggacgcgcttcatcaacatggcgtaaaggcacatatgtctgttaaattgagtcagttaggtgcagaattcgacttagaattagcttaccaaaatttaagagaaattttacttaaagcaaatacttacaacaatatgcatataaatattgatact…
		sa_c3380s9339_a_at				2.5 min		15 min		ribH				SA1817		riboflavin synthase, beta subunit				atgaattttgaaggtaaattaattggaaaagatttgaaagttgcaatcgtagttagtcgatttaatgattttatcactggaagattacttgaaggtgcaaaagatactttgattcgacatgatgttaatgaagacaatattgatgtagcatttgtgccaggtgcgtttgaaattcctttagtagctaaaaaattagcctcatcaggaaattatgatgcagtaattacattaggatgcgtaattcgcggtgctacgtctcattatgattatgtttgtaatgaagtcgcgaaaggtgtttctaaagtgaatgatcaaactaatgtaccagtcatatttggtattttaacgactgaaagtattgaacaagctgtggaaagagcaggtacgaaagctggcaat…
		sa_c3383s2912_a_at		↑		2.5 min		30 min						SA0165		4-phosphopantetheinyl transferase family protein		Coenzyme transport and metabolism		atgacagtatttgtaatgcaattacagagtaacttgaaaagtattgaagaattaatatcacaaagtcgttggtcatataaaaaaccgcgtacagtcaactatagatacaatcaagataaactcatgcacagattgggagatattttagtgcaatatggaattcaacatgacacaggtttattaccacatgaatggcattatcacatttcgccacgaggtaaggcagatattgttcaacacaatcgtgatggacagcccatctatgtgagcttatcatatagttatccttatatcgtgtgtgttgtcgataaagaaccagttggtattgatatcgaaaagatatcacaacgtttagactggcgtacgttagtgacgtgtttctctacaaacgaagcacat…
		sa_c3387s2918_a_at				2.5 min		15 min						SA1818		3,4-dihydroxy-2-butanone-4-phosphate synthase/GTP cyclohydrolase II		Coenzyme transport and metabolism		ttggtttttaggaggggtagcatgcaattcgataatattgacagtgctttaatggctttaaaaaatggagaaccaattattgtagtagatgatgagaatcgtgaaaatgaaggtgatttagtagcggttactgaatggatgaacgataataccattaattttatggcgaaagaagcaaggggattaatatgcgcaccagtgtctaaagatattgcacaacgtttggatttggtacaaatggttgatgataactccgacatctttggtacgcaatttacagtgagtattgatcatgtagatacaacaacaggaattagtgcttatgaacgtacattgactgccaaaaagctcattgatcctagtagtgaagctaaagattttaatcgtcctggtcattta…
		sa_c3391s2919_a_at				2.5 min		2.5 min		ribE				SA1819		riboflavin synthase, alpha subunit		Coenzyme transport and metabolism		atgtttactggcatcgttgaagaaataggtgtcgttaaaagtgttcaaattcgtcaatcagtcaggacgattgaaattgaagcacataagattacggcagatatgcatattggtgattccatcagtgttaatggtgcatgtttaacagtgattgattttaatcagacatcttttactgttcaagtaattaaaggcactgaaaataaaacctatttagcagatgttaagcgacaatcagaagtaaatttagagcgtgccatgagtggtaacggtaggtttggtggacattttgtcctcggtcatgtagatgaactaggaacagtttcaaaaataaatgaaacagccaatgcaaaaattattacgattcaatgtagccaacatattaataatcagttagtt…
		sa_c3395s2925_a_at				2.5 min		2.5 min		ribD				SA1820		riboflavin biosynthesis protein		Coenzyme transport and metabolism		gtgaggatttttgtttatagaggtgatcatttgagtcaatttatggattatgcgattcaacttgcaaatatggtacaaggtcaaacaggtgttaatccacccgttggcgctgttgtagttaatgaaggtaggattgttggtattggtgcacacttgagaaaaggtgacaagcatgcggaggttcaagcacttgatatggcacaacaaaatgctgaaggtgcgacgatttatattacgttagagccatgtagtcattttggttcaacaccaccctgtgttaacaaaattattgattgtaagatagcaaaagtagtatacgcaacaaaagacaattcgttagacacacatggtgatgagacgttacgggctcacggtattgaggttgaatgcgttgatgat…
		sa_c3399s2929_a_at				2.5 min		2.5 min						SA1821		conserved hypothetical protein		Function unknown		atgcgtgtagcaataataggcatgggaactgctggtgtaagtgtattgagagagttagttaagcacccgaagtttaatcaattagatatagatttatacgatgataaagtaaatatgggacagggcgtaccatttcaaaatgatagttctgagctgctaattaatatgccttcgaaaaagatgagtttaaatttagatgatgagactgaattttggaagtggtataaacaacaaactgattttaattttgatgaacctgcatatttaccgagatttgtattcggacattatatgaaatcttatttatctatgttcacgaaaaaatatccaaatatatcaactaattataataaagttcaagagatttatacaaattctaatatcgatgaaacgaattta…
		sa_c3412s2940_a_at				N.D.		15 min						SA0166		conserved hypothetical protein				ttgacgaaacgacaaatgggtatattcatttatgctggaattatcggtggcttgttatctggaattgtaaaattaggttgggaggtcatgtttccacctcgcacaccagaacgtaatgcaacgaacccacctcaagagttattgcaacaattaggatttagtagtgagtttacgcatcaaacatatacattttcaaatatggaattgccttgggtaagctttattgtccactttagtttttctatcgtcattgcaattatttactgcatattagttaaaaaatacgcttacttagcaatgggacaaggtgctgtttttggtattgctatttgggtattattccaccttatcattatgccaatcatgcatactgtacctgctgtgtgggatcaaccattc…
		sa_c3428s2956_a_at				2.5 min		N.D.						N315-SA1600		conserved hypothetical protein				atgtctcgttcaaaaaaatacttttacttatctagcttaatgattattttaagctttttctttaatacaaataacgttttcctaagtggattttttaattcttttattaaattaatacttttctgcagtgttattaactcaattgtactaattttgtctataatttttgcagatcgttcaattaaatcactaaagcctgatgcagattggattagaattgcgagtaaaagtttgccttggattattctaattgttattttagtacatatcttttcaattgttcgtacattcggttttatttaa
		sa_c342s182_a_at		↓		2.5 min		N.D.						SA2347		drug resistance transporter, EmrB/QacA subfamily		PR]		atgactacgaccttcattattagctacattattttagcgctcattattgttggggttatcaatttatttttaataagatcaagaaaaaaaggcaaacgccaacaaaaggaacaacaatttacgacacgtcaatcaaatcaatctaaatttaaagctagtgatttagacaaaacaactgatcaatcgacacaacgtatgacgcatgaagagttgcgtgttgacaatcaagatgatcatagccaagttagtctaaatggttacacaaaggggtctgagaaagatcaagaagcattcactaataataatggtgaggaagcagttgctgctaaaaatcctgaatcagaagaatataaagtgaatgaaaaaataaaaaaagaacataaaaactttatttttggt…
		sa_c3433s2963_a_at		↑		2.5 min		5 min						SA1835		oxidoreductase, aldo/keto reductase family		General function prediction only		atggaggttaaaacattttataatggaaacacgatgccacaaattggtttagggacatttcgtgtggaaaatgatgaaaattgcatggaaagtgttaagtatgccattgaacaaggatatcgtagtattgataccgcaaaagtttatgggaatgaagaacaagtaggtgctggcattcgtgccggattggagtcaactggtattgctagagaagacttatttattacttcaaaattatattttgaggatttcggtcgtgaaaatgtagcagctgcttacgaagctagtttatctagattaggtttaaaatacttagatttgtatctagtacattggccaggtacgaacgaagccgtaatggttgatacatggaaaggtatggaagatttatataaaaat…
		sa_c3441s2971_a_at				2.5 min		2.5 min						SA1836		conserved hypothetical protein				gtgatggatttatcttcaccgatagtcattggactcattattgcagtagtcattgcattaatcttttttgtcctttttttagttgccttaggtagtaagaaaaaagttaagcgacaaacagaagaaaagtatgaacaacaagaacaaaacattaaaaagtctcatgaagaagctttagagaaagagcgtattcaaaataaaaagacaattacaaaacaacaagaagattataatcacatggttagtacaaaagatcgtgagattgacgcattaaaattgttctcgaaaaatcatagtgaatatgtaacggacatgagattaattggtattcgtgaaagattagttaaagaaaaacgaattcgaccagaagatatgcacattatggcaaatatcttttta…
		sa_c3445s9086_a_at		↓		2.5 min		2.5 min		metK				N315-SA1608		S-adenosylmethionine synthetase				atggacgtattaggccttctctctatattaatagttagaaggtcttttttatttagctcacagagagagaattttcgtaatataaatttaaaggagcaaactatgttaaataacaaacgattatttacttcagagtctgttacagaaggacacccagataaaatcgctgaccaagtgtcagatgcaatattagatgctattttaaaagacgacccaaatgcacgtgtagcttgtgaaacaactgttacaacaggtatggcattgatcgccggcgaaatttctacaacaacatatgttgatattccgaaagttgttagagaaacaattaaagaaattggatacacaagagcaaaatatggttatgattatgaaacaatggcaattttaactgcgattgat…
		sa_c3448s2976_a_at		↑		15 min		15 min		pckA				SA1838		phosphoenolpyruvate carboxykinase		Energy production and conversion		ttggagggatttaggatgtcagtagacacatacactgaaacaactaaaattgacaaattactgaaaaaaccaacgtcacattttcaactttcgacgacacaactttataataaaatcttagacaataacgaaggggtattaacagaacttggtgctgttaatgcaagtactggaaaatatactggtcgttcgcctaaagacaaattttttgtctctgaaccttcatatagagataacattgattggggagaaattaatcaacctatcgatgaagaaactttcttgaagttataccataaagtactagactatttagataaaaaagatgaactatacgtatttaaaggctacgctggtagcgataaagatacaatgttaaaacttacagtcatcaatgaa…
		sa_c3452s2979_a_at				2.5 min		15 min						SA1840		conserved hypothetical protein		Amino acid transport and metabolism		ttgggttttatcaaacgtaaacgaatgccaattgaatattttacgcatcaattcgaagaaattacatatttgtcagatgacttacaagtaaaagctttaatgatgacaccacatcatgaagtaaatcgcattgtagtttatttgcgaggtggcaaaggtcaagtaggacgtgtgcgcgcaggtagattaatgcaattttcagatagtcaaactttagtgattgggccatactaccgaggtaacaatgggagtgaaggcaaagacgaattttaccgtggcgatttaaatgatgtgacgcaattattaaggttgctacatgataaatatccacatgcatttatccacatggttggtttttcgcgaggtggtttacaaggattgttgacatttcaagactta…
		sa_c3455s2983_a_at		↓		2.5 min		5 min						SA1841		MutT/nudix family protein				atgcgcgtgaagtttagggataaagataatcgtcaagttaatttgacatttaaaaaggataatgagatagcagatggcaatcatgtgctagctattccaacgtttaaaaatcaattgctttttaccaaacataatttacgggggattgaatttcctggtggtaaaagggaacgcggggaaagtagtgctgaagcagttacacgtgaattatatgaagaaacaggcgccaaagttaaaaatatttattacatagcacaatataccattgaaacacatgatcaaactgattttgtaaaagatgtatattttatcgaagttgaatcattggtaagcaagaacgattatttagaaacagcagggccagtgttgtttaactgtatcaatgatattgaactcgca…
		sa_c3459s2987_a_at		↑		2.5 min		2.5 min						SA1842		conserved hypothetical protein TIGR00278				ttggaggcattaattatgaaaaagatattcttggcgatgattcatttttatcaacgtttcatttcgccactcactccaccaacttgtcgtttttatccaacatgttcagagtacactagagaagcgattcaataccacggtgctttcaaaggcctttatttaggtatccgtcgtattttaaaatgtcatccgcttcataaaggcggctttgaccctgttccgttaaaaaaagacaagtcagcaagcaagcattcacataaacataaccattaa
		sa_c3465s2991cs_s_at				2.5 min		5 min		menC				SA1843		o-succinylbenzoic acid OSB) synthetase, putative				ttgaaaaggttgatactttaccttatacatcaacnggtaaattacanagaaataagttgtatagaggatgatttgatgaagttgacagctttgcatttttataaatatagtgagccatttaagtcacaaattgtaacaccgaaagtcactttaacgcatcgtgattgtttgtttatcgaattgattgatgacaaaggaaatgcatatttcggggaatgtaacgcttttcaaacagattggtatgatcatgaaacaattgcntcagtgaaacatgtaattgagcaatggttcgaagataatagaaataaatcatttgaaacgtatgaagcagcactaaaattagtagattcattggaaaatacgcctgctgcaagggcaactattgtcatggcattgtat…
		sa_c3467s2997_a_at				2.5 min		2.5 min		menE				SA1844		O-succinylbenzoic acid--CoA ligase, putative		Lipid transport and metabolism/Secondary metabolites biosynthesis, transport and catabolism		atggacttttggttatataaacaagcacaacaaaatggacatcatattgcgataacagacggtcaagaatcttatacttatcaaaatttatactgtgaagcgagtctattggctaaaagactcaaggcttatcaacaatctcgtgtcgggctatacatagataattcgattcaatcgatcattttaatacatgcatgttggttggcaaatattgaaattgcgatgattaatacaaggttgacacctaatgagatgacgaatcagatgaggtcaatcgatgtacaattgattttttgtaccttgccactggaattgcgagggtttcaaattgtatcgctggatgatattgaattcgctggaagggatattacaacgaacggtttgttggacaacacaatg…
		sa_c346s186_a_at				2.5 min		15 min						SA2413		drug resistance transporter, EmrB/QacA subfamily				atgggtggattttttggattattaaatgaaacactattagtgacggctttaccaagtattatgaaagattttgaaatttcatatacacaagttcaatggctgacaacagcttttttattgactaatgggattgttattcctttgtccgcgcttgttatacaacgttatacaacaagacaagtgtttttagtgggtatttctatctttttcttaggtacattactcggcggcttgagtccgcactttgcaacattattagttgctagaattattcaggcgttaggcgcaggtattatgatgccattgatgatgacaacgattttggatgttttccaaccgcatgaacgcggtaaatatatggggatatttggtttggtaattggtttagcaccagctatt…
		sa_c3477s3004_a_at		↑		5 min		30 min						SA1846		hypothetical protein				atgaaaataacatataaatatagaggagatttacctttgaatacagagaacaacaagaatcaaaaccaatctgttaaaaattctgaaagacgcggcatgttaaaaggatgcggcggttgccttatttcttttattttattaataatcttattatcagcctgttcaatgatgtttagtaataatgacaattccactagtaatcaatcatcaaaaacgcaattaactcaaaaagatgaaaataaaaatgaagataagcctgaggaaaaatcagaaacagctacagatgaggatttacaatcaaccgaagaagtacccgcaaatgaaaatactgaaaataatcaacatgaaattgatgaaataacaacaaaagatcaatcagatgatgaaattaacacacca…
		sa_c3481s3008_a_at		↑		2.5 min		30 min						SA1847		conserved domain protein, putative				ttgtatttagctttatgcactaatcacatagtaaataatgagggagattttttaggcatgagcaatcaattcaaaagtgaagaagaacgaagacaatgggaacaattccaagctttccaaaatcaacaaaaccaacagcaccagcaatacggacaaaagaaatctaaaaaaggatggttctggggttgtggtggttgtctagtattatttattttaattatcatcggtatttcagcttgtacagctggtgtcactggtaaccttggtggaaatagttctaaagaagcgaacaaaacccataaaatcggtgaaactgttaaaaatggcgaccttgaagtcactgtaaattcagtggaaactatgaaatctgtaggaccgtctcttgcaccaacaaacgct…
		sa_c3485s3012_a_at				2.5 min		2.5 min						SA1848		hypothetical protein				atgaaattcaaagctatcgttgcaatcacattatcattttcactattaactgcctgcggtgctaatcaacataaagaaaataatagtaaatcaaatgacactactaaaaagacgcaagaaactgacaacactacacagtcaaatacagaaaagcaaatgacaccacaagaagccgaagatatcgttcgaaacgattacaaagcaagaggtgctaacgaaaatcaaactttaaattataaaacaaatcttgaacggagtaatgaacatgaatattatgttgaacatctagtccgcgatgcagttggcacacctttaaaacgttgcgctattgttaatcgacacaatggtacgattattaatatttttgatgatatgtcagaaaaagataaagaagaattt…
		sa_c3491s9181_a_at				2.5 min		N.D.						SA1850		conserved hypothetical protein				gtgagtactgattttattctttgtaaattacaagcatttcatatcataaagtttgaaaagaggtatattgaagtggagaaaaacgaatatacagctaaatataatgaatatagtcaattattagacgctacttactcgcaagctgtagcataccttttaaataaatatggcgctgtaaccgatgattattataaggaaaaatcatacacgcgatttttaaatggagaaatcaaaagtatttcaaaaggaaaatacactagagctagcgaaggattatattgtcatcacataagcgaagacaaattccaaaacttatctgacctaagattcatttccgaatttaagtactcatacaacgttcaaaagaaagaaaacttagtgtactgtgatctaatcgag…
		sa_c350s191_a_at		↑		N.D.		15 min						SA0995		oligopeptide ABC transporter, oligopeptide-binding protein		Amino acid transport and metabolism		atgacgagaaaatttagaacacttattttaattttgattgctacaattgcattaagtggttgtgctaatgacgatggtatttattcagataaaggtcaagtattcagaaaaattttgtcatcagacttaacatcccttgatacatcattaataacggatgaaatatcttctgaagtgactgcgcaaacattcgaaggtttatacacattaggaaaaggtgacaaaccggtgttaggtgttgcgaaagcttttcctgaaaagagtaaagatggtaaaactttaaaggttaaattaagaagcgatgctaaatggagcaatggtgacaaagtgactgcacaagactttgtttatgcttggagaaaaacagttgaccctaaaacaggttctgaatttgcatac…
		sa_c3529s3038_a_at				N.D.		15 min		argC				SA0169		N-acetyl-gamma-glutamyl-phosphate reductase		Amino acid transport and metabolism		atgatgattaaagtaggtatcgttggcggtagcggttatggcgcaattgaattaattcgattgttacaaacacatcctcatgtaacgattgcacacatctactcacattcaaaagtagatgaaccgttgaaattaacatttccacatttacaacatattatgcaacatttcgaagcacttacagtggacaataatgactgtgatgtaattttctttgcgacaccagcacccgtaagtaaaacatgtatccctcccttagtagaaaaaggtattcatgttatcgatttatctggcgcatttagaattaagaatcgtgaaatatatgaagcatattacaaagaaactgctgcagcacaagatgatttgaatcatgctatttacagcatttcagaatggcaa…
		sa_c3552s9819_at		↑		2.5 min		2.5 min						N315-SA1641		conserved hypothetical protein		Conserved Hypothetical		atggagggatacttagtgaagactatcgaagaaagaatgaacgaatatttcaactggttaaagcaaaattatatcttcaaagaattagatagttctacagaaattactactccctttaagaaccatttgaatgattttattagaatatatgctgatacactacctaataatgaaatttgtctatcagatgacggattgacgattaatgaattagaaatgttgggtattgatataaacacaaaaacgagaactaaacttatacagaatattttaaatcaatttaatttaaaattagttgataaagaaattacagcggatgttaaaaatgagagttttgctcagtctaaacataatttaattcaaggcatattgaaaatttatgaccttactttaactact…
		sa_c3556s9823_at				2.5 min		N.D.		sen		Secreted		N315-SA1643		enterotoxin SeN		Virulence		atgagattgttctacatagctgcaattataataactttattatgtcttattaataataattatgttaatgctgaagtagacaaaaaagatttaaagaaaaaatctgatctagatagtagtaagttatttaatttaacaagctattatactgatataacgtggcaattagacgagtcaaataaaattagtacagatcaactactgaataatactataatattaaaaaatattgatatatccgtacttaaaacttctagtttgaaagttgagtttaactcatcagatttagcaaatcaatttaaaggaaaaaatatagatatttatggactgtattttggaaataaatgtgtaggcttaactgaagaaaaaacatcatgcttatacggaggagttacgata…
		sa_c3561s9828_a_at		↓		2.5 min		N.D.		yent2		Secreted		SA1644		enterotoxin		Virulence		ttgaaaaaaacgtgtatgtatggcggtgtgaccgagcatgatggaaatcaaatagataaaaataattcaactgataactctcataatatcttaattaaagtttatgaaaacgagagaaattcattatcttttgatatacctactaataagaaaaacataacagcacaagaaatagattataaagttagaaactatttacttaagcataaaaatttatatgaatttaacagttcgccttatgagactggctatataaagtttatcgaaggaagtggtcattctttttggtatgatttgatgcctgaatctggtaaaaaattttatccgactaaatatttactaatttataatgataataaaacagttgagagtaaatctattaatgtagaagttcattta…
		sa_c3567s9159_a_at				2.5 min		2.5 min		brnQ				SA0171		branched-chain amino acid transport system II carrier protein		Amino acid transport and metabolism		atgaagaagaaactaacatttaaagaaaacatgtttataggttctatgttatttggtttattctttggtgccggcaatcttatcttcccaatacacttgggtcaagctgctggttctaacgtttttatcgctaacttaggatttttaattacagcaattggcttaccatttctaggtatcattgctattggcatttcaaagacatctggtttatttgaaattgcatcgcgtgttaataaaacatatgcttacattttcacgattgccttatatctagttatcggaccatttttcgccttacctagactggcaacgacatcatttgaaattgcattttcgccatttttatcaccaaagcaaatcactttatatttatttatttttagcttcgtcttcttt…
		sa_c3576s3055_a_at				2.5 min		2.5 min						SA1885		conserved hypothetical protein		General function prediction only		ttgaaaggagagaatgagatgacagatgtaattattgtacattctatgcatggaaatagtagaaatcattggtatcagtggttggagcataacttaactttagaaggatatgacgtaacattatttaattttgaatcccctgaagcgaagacagtggatcagtggattgaagctatgacgaaacaaattaatgtacgcaaaaaggatacatattttgtaacacatggtttaggttcaatcacagctttaaaatatattgaaatgattgatcagccgattgaaggcttttttagtatagcgggctttaaagaagatgcagaaaatatagatttagatattgatttaagtaatgtaaccattgattacgataatattaaaaagaaagttgacaatttttac…
		sa_c3577s3059_a_at				2.5 min		15 min		hemG				SA1887		protoporphyrinogen oxidase		Coenzyme transport and metabolism		gtgactaaatcagtggctattataggagcggggataacaggtttatcaagtgcatattttttaaaacagcaagatcctaatattgatgtaaccatctttgaagcatcgaatcgtccggggggaaagattcaatcgtatcgtaaagatggttatatgattgaactagggcctgaatcttatttaggtagaaaaacgattatgacagaattagcgaaagatattggattagaacaagatattgttacaaatacgactggacaatcatatatttttgcgaaaaataaattatatccgattccaggtggttcaattatgggtattccaacagatattaaaccatttgttactacaaaattaatatcgccacttggtaaattaagagcaggattagatttaatc…
		sa_c3584s3063_a_at				2.5 min		5 min		hemH				SA1888		ferrochelatase		Coenzyme transport and metabolism		atgactaaaaaaatggggttattagttatggcttatggcacaccttataaagaaagtgacatagagccatattatacagatattagacatggtaaacgtccatctgaagaagaacttcaagatttgaaagatagatatgaatttataggtggtttatcaccattagcaggtacaacagatgaccaagctgatgcactagtttcagcattaaataaagcatatgcagatgttgaatttaaactatacttaggattaaaacacatttcaccatttatcgaagatgcggttgaacaaatgcacaatgatggtattactgaagcaatcacggtagtactagcaccacattattcttcattttcagtaggatcatatgacaaacgtgctgatgaagaagctgca…
		sa_c3585s3067_a_at				2.5 min		2.5 min		hemE				SA1889		uroporphyrinogen decarboxylase		Coenzyme transport and metabolism		atggtgcataataaaaacaatacaattttaaaaatgatcaaaggtgaagaaacatcacatacacctgtttggtttatgcgacaagctggccgttcgcaaccagaatatcgaaaattgaaagaaaaatattcactattcgatattacacatcagccggagttgtgcgcttatgtaacacatttaccagttgataattatcatacagatgcagcaattttatacaaagatattatgacaccattaaagccaattggtgtcgatgtagaaattaaatcgggtattggtccagtgattcataatcctatcaaaacaattcaagatgttgagaaactttctcaaatagaccccgaacgagatgtaccatatgtattagatacaattaaacttttaacagaagaa…
		sa_c3595s3075_a_at				2.5 min		2.5 min						SA1892		membrane protein, putative		Miscellaneous		atggtctttttacttattttgctgggtgcatttatttttggatatggtgaatggttaaaacatattccaacgaatatcaattttgcattaatagcagcagtgattgttgcgttgacatccatttttccaatgcgaccactcctaaaagaagcggataaaatctttttattaccatttgaaaaacacatgtctcaatttatgcgccatgcgattttatatagttactttgcgcgcatattaatccaactcattattgttattgtaatgttcccgttgttttacaatattaatcaacataatgtggcattttatatttgttttggattcagtgcattaatttttccatatgttggtttacgcttaagatggcaatggtatcaatcgggacttaaaacatgg…
		sa_c3597s3080_at				2.5 min		5 min						SA1894		HIT family protein		Nucleotide transport and metabolism/Carbohydrate transport and metabolism		ttgaaaaggagtgtagtcatcatgtcagaaacaattttcggcaaaattttaactggagaaattcctagctttaaagtatatgaagacgattatgtctatgcctttttagatatatcacaagttactaaaggacatacgttattaattcctaaaaaagcttctgctaatatctttgaaactgatgaagaaacaatgaaacatatcggtgcagcattacctaaagtagcaaatgctattaagcgtgcatttaatcctgatggtttaaacattattcaaaataatggtgagtttgcagatcaatctgtatttcatattcatttccacttaattcctcgatacgaaaatgatattgatggatttggttataagtgggaaacacatgaagacattttagataac…
		sa_c35s30_a_at				2.5 min		5 min		serS				SA0009		seryl-tRNA synthetase		Translation		atgttagacattagattattcagaaatgagcctgacacagttaagagcaaaattgaattacgtggagatgatccaaaagttgtagatgaaattttagaattggatgagcaacgacgtaaattaattagtgcaacagaagaaatgaaagcacgtcgtaataaagtaagcgaagaaatcgcattaaaaaaacgtaataaagaaaatgctgatgatgtgattgctgaaatgcgcacattaggtgacgatattaaagaaaaagatagtcaattaaatgaaattgataataaaatgacaggtatcctttgtcgtattccaaatttaataagtgatgatgtacctcaaggtgaatctgatgaagataacgttgaagttaaaaagtggggtacaccacgtgagttt…
		sa_c3603s3083_a_at		↑		2.5 min		2.5 min						SA1897		protein export protein PrsA, putative		Posttranslational modification, protein turnover, chaperone		atgaagatgataaacaaattaatcgttccggtaacagctagtgctttattattaggcgcttgtggcgctagtgccacagactctaaagaaaatacattaatttcttctaaagctggagatgtaacagttgcagatacaatgaaaaaaatcggtaaagatcaaattgcaaatgcatcatttactgaaatgttaaataaaattttagctgataaatataaaaataaagttaatgataagaagattgacgaacaaattgaaaaaatgcaaaagcaatacggcggtaaagataaatttgaaaaggcccttcaacagcaaggtttaacagccgataaatataaagaaaatttacgtactgctgcttatcataaagaattactatcagataaaattaaaatctct…
		sa_c3607s3087_a_at				2.5 min		5 min						SA1899		conserved hypothetical protein		Conserved Hypothetical		gtgaacaaaatgataattaaatcacttgaaatttatggttacggtcaatttgttcaacgtaaaattgaatttaataaaaacttcactgaaatttttggtgaaaatgaagcgggtaaatcgacgattcaagcattcatccattcgatattatttggttttccaactaaaaagtctaaagagccaagactagaaccacgtctaggtaaccaatacggtggtaaattagtacttattcttgatgatggcttagagattgaagttgaacgaattaaaggcagtgctcaaggtgatgtgaaagtatatttacctaatggtgctgtgcgtgatgatgcttggttacaaaagaaacttaattatatttctaaaaagacatatcaaggtatcttttcatttgatgta…
		sa_c3611s3091_at				2.5 min		2.5 min						SA1900		DNA repair exonuclease family protein		Replication, recombination and repair		atggttaaatttattcattgttcggatttacatttagatagtcctttcaaatctaagagtcatataagccctaaaatttttgaggatgttcaaaaaagtgcttatgaaagttttaaaaatattgtagatattgcattacaacaagatgttgattttgtaattatcgcgggtgatttatttgatagtgaaaacagaacattacgtgctgaaattttcttaaaacagcaatttgaacgtttacaaaatgaacaaatctttgtttatgtttgtcatggtaatcacgatcctttatcatcaaagatttcatcaaactggccagataatgtttctgtattttcaaataaagttgagacgtatgaagcaattactaaatctggtgaaacaatttatattcacgga…
		sa_c3615s3095_a_at				2.5 min		5 min						SA1902		conserved hypothetical protein		Conserved Hypothetical		atggcagtaaatttatatgattatgcaaatcaattagaacaagctttaagagaaagcgaagaatacaaagcaatcaaagaagcattcgctaatgtaaaagctaacgaagaatctaaaaagttattcgatgagttccgtgaaactcaaattaacttccaacaaaaacaaatgcaaggtgaagaaattgctgaagaagatttacaaaaagcgcaagaacaagcgcaagcaattgaaaaagatgaaaacatctctgcattaatgaatgctgaacaaaaaatgagtcaagtattccaagaaatcaaccaaattatcgttaaaccattagacgaaatttacgctgactaa
		sa_c3621s3099_a_at				2.5 min		2.5 min						SA1903		conserved hypothetical protein		Conserved Hypothetical		atgaatgcactatttattatcatatttatgattgtagtaggggcgataattgggggcattactaatgtaattgcaattagaatgctgtttcacccctttaaaccatactatatatttaaatttagagtcccatttacaccaggtttaataccgaaaagacgcgaagaaattgcaactaaaattggccaagtgattgaagagcatttgcttacagaaactttaattaatgaaaaattaaaaagcgagcaatcacagcaagcaatagaatctatgattcaacagcagttacaaaagttgacgaaagatcaattgtcaataaaacaaattacttctcaaatcgatattgatttagaacaagtattacaaactaatggaaatcaatatattgaatcacaattg…
		sa_c3623s3103_a_at		↓		2.5 min		2.5 min						SA1904		transcriptional regulator, putative		Transcription		atggatagacagagttttacagatttaattcaaacaaaatttaaaatggttcgtatagaggctggttatacgcaagatactatggcgcaaacaattggactttctaaaaagactttagtacaaatcgaaaaagagagagtattaccaaactggacaacttgtatttcaatttgtgcattattcagagactctgaagtattaaacagtacatttggctgtgatccattagaaatcgttcaaacaatttcaagaaatcactgtgcatatccaaaccatgcaccaacaagtgatatttattggaataacattgagactcgtaatgggtacattttacaaagtaacaaagtaagcaatatttatcgtgtattaaatccagataaccaaccaattttcggtact…
		sa_c3631s3112_a_at				2.5 min		2.5 min						SA1907		ribosomal large subunit pseudouridine synthase, RluD subfamily		Translation		atgaaatttaaaataccagaaaactttaatgacttaagtttacgagatattttccaacaacttaaggtacctaaaaaagatttacatcatttaaatatgtctaaagatattactattaatgataaacctgcgcgattaatggataaagtgcatactggcgacgatgtatttgttccaaccatcgatgaaaaaagtaattatgttccaagttatcgttatgcacaaattaaatacgaagacgatgatatggcaatcgtaatgaaacctaaaggtgttaagactcaccctaatgatttaaaagaaagcaatactttaatgaatcatgtgatttacactattgatagtgactatgtcgaaccaattcatcgactggaccaggaaacagtaggattattaatt…
		sa_c3637s3116_a_at		↑		2.5 min		2.5 min		fumC				SA1908		fumarate hydratase, class II		Energy production and conversion		atgtcagtaagaattgaacatgatacttttggagaaatagaagtacctgcagataaatattggggtgctcaaacagaaagaagtaaacgtaatttcccagttggtaaagagcgtatgccaatcgaagtagtttatggttttgcacaactaaagcgtgcagcagcaatagctaattttgatttaggaaaattaagcgaggcaaagaaagatgccattgtatacgcatgtgatcaaattttatcaggtgaattagatgaacacttcccactagttgtatggcaaacaggaagcggtacacaaagtaatatgaatgtgaacgaagtagtaagttatgttgctaatatgtatttaaaagatcatcaaagtgatgaaagtatccacccaaatgatgatgtaaat…
		sa_c3643s3123_a_at				2.5 min		2.5 min						SA1912		glucosamine-6-phosphate isomerase, putative		Carbohydrate transport and metabolism		atgcaaactaagaggagtgtagaaatcatggcaatgaactttaaagtctttgacaatagtcaacttgtagcagaatatgctgctgatattattagaaagcaatttaacaataatcctactacaattgcaggttttcatttagatacagatcaagcgccagttctagatgaattaaagaaaaatgttgaaaaacatgctgttgattttagccaaataaatattttagattatgacgataaaaaatcatatttcgaagcgttaggtgtaccagcaggtcaagtttatccaattgcttatgaaaaagatgcaatcgaattaatcgctgataagattaaaactaaagaaaataaagggaaattaacattacaagttgtttctatcgatgagcaaggtaagtta…
		sa_c3647s3130_a_at				2.5 min		5 min						SA1913		RNA methyltransferase, TrmH family, group 2		Translation		atgacaaatcatatcgttttatatcaaccagaaatcccagctaatactggtaacattgcacgtacgtgtgcaggtacaaacacacatttacatttaattaaacctcttggatttagaactgatgataaaatgttaaaaagagccggtttagattattgggaatttgtgaatattacgtatcatgatagtattgaagcattttttgaagccacaaatggcgagtattacttattaacaaaatttggtaaaaagacttatagtgattttgatttttcaaatcatgacaaagatttttacttcatttttggaaaagagacgacaggattaccagactgggtgaaagagaaatatcaagacacagcgttaagaattcctatgagtgaacatattcgttcatta…
		sa_c3651s3133_a_at		↑		15 min		15 min		ipdC				SA0173		indole-3-pyruvate decarboxylase		Carbohydrate transport and metabolism/Coenzyme transport and metabolism		ttgttcactattgttagcgttttcacaacaaagtcaacttccttgaccttacactatattcgaggctatcattttaagtgtaaatatagagaaaaggtggctttttttatgaaacaacgcattggagcttacttaattgacgctattcatcgagcaggcgtcgataaaatttttggtgttcctggtgattttaatctcgcttttctagacgatattatcagcaatcccaatgtagattgggtaggaaatacaaatgaattaaacgcaagttacgcagcggacggttatgcccgtcttaatggactcgctgcattagttactacatttggtgttggcgaattaagtgccgtcaacggtatcgcaggttcatatgctgaacgcatacctgtcattgcgatt…
		sa_c3655s3137_a_at		↑		5 min		2.5 min						SA1916		amino acid ABC transporter, permease/substrate-binding protein		Amino acid transport and metabolism/Signal transduction mechanisms		atgaagtgtttaattaggtttatattagtattagggttgttaattagcagtgctatggtgtatatcaatcccacagcacatgctgaacaagatcaaacatgggagaagattaaagaacgcggtgaacttagagtgggtctttctgcagattatgcaccaatggaatttgagcatacagttaatggtaagactgagtatgcaggtgtagatattgatttagctaaaaaaattgcgaaagataataatttaaaattaaaaatcgtcaatatgtcatttgatagtttgttaggagctcttaaaactggaaaaattgatattattatttccggaatgacttcaacgcctgaacgtaagaagcaagttgatttttcagattcatatatgatgactaaaaatatc…
		sa_c3661s3140_a_at		↓		2.5 min		2.5 min						SA1917		PTS system, IIC component		General function prediction only		atgagtaacgcaaataatgctgataataaacagtttttcagtaagattttaaattctattggtgctggtgttgttattgcacttgttccgaatgctttattaggtgaagtattaaaaatatttaaaagtggtaatgaaattttagaattaacgtatcagttagtgatactaattcaatcatttatggcatttattattggggttttagctgctcatcaatttaaatttaatggtgcaggtgctgctatagtaggtacatcagctatgattggttcaggtgctgttgtatatagcaataatagttttatgttaaaaggtataggtgacattataaatacgagtttggttgttattattgcatgtcttatatatatggtattacaaaacaaacttggatct…
		sa_c3663s3145_a_at		↑		2.5 min		5 min						SA1919		transcriptional regulator, Fur family		Inorganic ion transport and metabolism		atgagtgttgaaatagaatcaattgaacatgaactagaagaatcaattgcatcattgcgacaagcaggcgtaagaattacacctcaaagacaagcaatattacgttatttaatttcttcacatactcatccaacagctgatgaaatttatcaagcactttcacctgattttccaaatataagtgttgcgacaatatataataacttaagagtgtttaaagatattggaattgtaaaagaattaacatatggagactcatcaagtcgattcgactttaatacacataatcattatcatattatatgtgaacaatgtggtaagattgttgattttcaatatccacagttaaatgaaattgaaagattagctcagcatatgactgactttgacgtaacacat…
		sa_c3669s3147_a_at		↑		2.5 min		5 min						SA1920		D-isomer specific 2-hydroxyacid dehydrogenase family protein		Amino acid transport and metabolism/Coenzyme transport and metabolism		gtgacatatatgaaagttgttgggttaaatcgtatgcgtgaagttgaaactgaattacaacaacgcttttcagatttagattttaaattttataaaaaagcatcagaaatacctgagagtgacttggctgatttagatatattagttggttatgatggcggtatcaatgaggcatttttacaacgttgcccgaatttaaaatggattgcatggtttgcaacgggtgtaaatacattaccgttagattatattgcagatcacggcatacttttaactaatggaaaaggtgttcaagctaaacaattatctgaatacattttagctttcattttagatgattataaaaagatgaaactatcatatgataaccaaagacaacatatatatgattcgaaaata…
		sa_c3671s3151_a_at		↑		2.5 min		2.5 min		bcp				SA1921		bacterioferritin comigratory protein		Posttranslational modification, protein turnover, chaperone		atgttgcaaaaaggagaacaatttccaatatttaaattagaaaatcaagacggaactgtcattacaaatgatacattaaaaggtaaaaaggcgattatatatttttatcctagagataatacacctacttgtaccacagaagcttgtgactttagagacaatttagaaatgttcaatgatttagatgttgcagtatatggtataagcggtgattcaaagaaaaaacaccaaaattttattgagaaacacggattgaatttcgatttattagtagatgaagattttaaattagctaaagaaacaggcgtatatcagttaaaaaaatcatttggcaaagaaagtatgggtattgtaagaacaacttttataatagatgaacaaggtaaagtattagatgtt…
		sa_c3677s3158_a_at				2.5 min		5 min						SA1922		glutamate-1-semialdehyde-2,1-aminomutase		Coenzyme transport and metabolism		atgaattttagtgaaagtgaacgtttacaacaactttcaaacgaatatattctaggcggtgtcaattccccttctcgttcttataaagctgtaggaggcggtgcacctgttgttatgaaagaaggacacggtgcatatttatatgatgtcgatggcaataaatttattgattaccttcaagcatacggtccaattattgcggggcatgcacatcctcatattactaaagcaattcaagaacaagcagccaaaggtgttttatttggtacaccgactgaactagaaattgaattcagcaaaaaattacgtgatgcaattccatctcttgagaaaattcgctttgtaaattctggaacagaagcagtcatgacaacaattcgtgttgcacgtgcatatact…
		sa_c3681s3162_a_at				2.5 min		5 min						SA1923		conserved hypothetical protein		Function unknown		ttgaattttataactagtaagtgtataacagtaatgaatacgaatattagatattcaataaacttaaaaggggcgtcattatttttgagactaggagctcggatttttaaaactggtatagccattattttagctatgtctatcgcttctttactaccggatgatgttggtctgaaagccttagctggtgtcagtgctgttgttgcaatgcaacctagtatttatcgttcatttaaaacagtttctgatcaagcattgggtaacattataggtgccatattatctgttacaatggtaacaatttttagtgataattttatcattatgggtgttaccgtcatagtacttattgctattttatttaaatttaatttagcacatgttgctactttggcgagt…
		sa_c3683s3164_a_at				2.5 min		2.5 min						SA1925		conserved hypothetical protein		Translation		gtggtgtggagtatggtcagagaatccatacctaaagaaggggaaaacattaaaattcagagttataaacatgatggtaagattcatcgcgtttggtctgaaacaacaatattaaagggtactgatcatgttgtcattggtggaaatgatcatacgttagtgactgaaagtgacggaagaacttggataacacgtgaaccggcaattgtttactttcactcagaatattggtttaatgttatctgcatgtttagagaagatggaatttattactattgcaatttgtcatcaccatttgtttgtgatgaagaggcattaaaatatatagactatgatttagatattaaagtatatccaaacggaaagtatcatttattagatgaagatgaatatgagcaa…
		sa_c3689s3168_a_at				2.5 min		2.5 min		mutY				SA1926		A/G-specific adenine glycosylase		Replication, recombination and repair		atgtatcagcagtctagttttaaagaaaatttgatacactggtttgatgaaaatcaaagagaaatgccatggcgacaaacgaccaatccgtactatatttggttaagtgaggtcatgttacaacagacacaagttaaaacagttattgactattatcatcgttttgttgaacgatttccaactgtggaagttttgagtcaagcttcggaagatgaagtgttaaagtattgggaaggcttaggatattatagtagagctcgaaattttcatacggcgattaaagaagttcatgataaatatgaaggcttagttcccaaagatcctgatcaatttaaagcgttaaaaggtgttggcccatacacacaagctgcagtaatgagcattgcatataatgtacca…
		sa_c368s210_a_at				2.5 min		15 min						SA1000		oligopeptide ABC transporter, permease protein				atgcaaaataagtcaaaatcgccttttaaaattgcattgtctagatttattcataataaaattgcaatgttatcgattatttttttattaatcataactattgtatcaattatagcgccattaatagctccttttccagtgaaccaacaagatttattaaatataaaaggtgaaatgacagcacaaaacattcttggtacagactctggtggtagggataactttagtcgtttgttatatgcaggtcgtatttcattatccattggaattacatctacaataggaatgcttttgattggaattacagttggagtgatttctggttattttggaggtattgttgatacattattaatgagaataaccgaatttgttatgttatttccatttttaatattt…
		sa_c3692s3173_at		↑		2.5 min		2.5 min						SA1927		conserved hypothetical protein		Conserved Hypothetical		atggacactgcaacacatatcgcaattggggtgggccttacagcacttgcaactcaagatccagcaatggcttctacgtttggtgcaacagctacaacccttatcgttggttcattaattcctgatggggatactgttcttaaattaaaggacaatgcaacatatatttcgcatcatagaggtatcacgcattccatccctttcacaatactatggccaattttaattacatttttaatattcacgttctttagtggaaccaacccatttcatgtatggatgtgggctcagctcgcagtatttttacatgtctttgtagatatattcaattcttatggtacacaagcgcttagacctatcacaaacaaatggattcaattaagtgtgattaacacattt…
		sa_c3696s3175_a_at				2.5 min		5 min						SA1928		conserved hypothetical protein				atgctagataatattattttatattttaaaaacttaccgcatactaaaaggtatgtaacagaacgtttaaaacaaagttggaaaagttttctaatcgtattagctgcatgtttaatacttattattgcaagtgaaacgctattttcctttagtcatttgaccgatgttaaagaggtgcgatggttatttagaattattgcattgattgtttttgcggtattgatgttcacaatttatatctcttatcatcattatatgaatgactttttagtgactaagttatttaatatttccgcagcgacgccagtagttattatgtctattttaagttttattatgctagtcattttgacgatgattagtgcattggttaaaccagtaaacttcgaaacatcatat…
		sa_c3700s3179_a_at				2.5 min		2.5 min						SA1929		ABC transporter, ATP-binding protein, putative		Carbohydrate transport and metabolism/Cell wall/membrane biogenesis		atgggaagttcaattgttttaaagttactaaaagtaacacactactataggaataaacagaataagaaatggtatttaccttttggatatgatgctgaagatatcgatttaaacaatattagtttacatatttatcaaggagaagcattaggtataattggtgaacctgaatcttccaaagcgttggtaggtcaattgttggcaggtgcaattaaacctgataaaggtaaagtagtttgtactgaagatttgttctacggatatattgaagatcaatcgttaattcatcaaactgttgaagcttacacagcgcagttagttcaactatttccatatgaaattaatgatcataaagctgaacagattattcaatatgcacatttaggcgattataaaacg…
		sa_c3704s3184_a_at				2.5 min		2.5 min						SA1933		ThiJ/PfpI family protein		General function prediction only		atgactaaaaaagtagcaattattctagcaaacgaatttgaagatatagaatattcaagccctaaagaggcattagagaatgcaggctttaatactgtagtgattggagatactgcaaatagtgaagttgttggtaaacacggtgaaaaagttactgtcgatgtaggcattgcagaagctaaaccagaagattatgatgcattattaattcctggaggattttcaccagatcatttacgtggagatacagaaggtcgatatggcacatttgctaaatactttactaaaaatgatgtaccaacatttgccatttgtcatgggccacaaatactaatagatacagacgatttaaaaggtcgtacgttaacagcagtattaaatgtacgcaaagatttatca…
		sa_c3709s9185_a_at				2.5 min		2.5 min						SA1935		conserved hypothetical protein		General function prediction only		atgaatagcgtcaaattgaagcaacctgttagcatttacaatgatccatgggaatcatataacgatgttaaagaacatggccaattaactttaagtaacatcgaatttacaactacaaatctttgtaatatgcgttgtagccactgtgcagttggttatactttacaaactgtcgaccccgagcctttagatatggacttaatttatcgtagacttgatgaaattccaaatctgcgaacgatgtcaattacaggtggcgaaccaatgttttctaaaaagtctattagaaatgttgttaaacctctattaaagtatgcacatcatcgaggtatatatacacaaatgaattcaaacctaacattgcctcaagatcgttatttagatattgctgaatatatc…
		sa_c3712s3190_a_at				2.5 min		5 min						SA1936		cytosolic long-chain acyl-CoA thioester hydrolase family protein		Lipid transport and metabolism		ttgggagataaaataatgacaaatcaggacagaccaatgaaatctatgtcagaatcaaaatgttataaaaatagacaagttttccctcaagatacgaatcaccatcatacaatgtttggtggtacattgatggctaatattgatgaaattgcagcaatcacagctatgaaacatgctggtgcgcaagtagttaccgcatctacagactcagtagatttcttaaagccgattaaaacaggggacatattacaatacgtagcgatggtttcatacgctgggactagttcaatggaagtggtcgttcaaattagaattgacgatgtatttaataacaagcatgatttagctgcattaagttacttaacatttgttgcgttagatgatgaaggcaaacctaaa…
		sa_c3716s3194_a_at				2.5 min		2.5 min		pepS				SA1937		aminopeptidase PepS		Amino acid transport and metabolism		gtgggaattttgactaattacaaagaaaagttacaacaatacgctgaactattagttaaggttggtatgaatgttcaaccaaaacagccagtatttattagatcatcagtagaaacattagaattaacgcatttaattgtagaagaagcatatcattgtggcgcttcagatgtacgtgttgtatatagcgatccaaccttaaaacgcttaaaatttgaaaatgaatctgtggaacattttgctaatcatgagataaaatcatatgatgttgaagcgagaatggattacgttaaacgtggcgctgctaatttagcacttattagtgaagatcctgatttaatggatggtatcgatagccaaaaattacaagcatttcaacaacaaaacgcacgcgcattt…
		sa_c3720s3198_a_at				2.5 min		2.5 min						SA1938		conserved hypothetical protein		Conserved Hypothetical		gtgaacattgtggctatgacaaatgaagagaaagtattagctattagagagaagttaaatattgttaatcaaggattattagatcctgaaaaatataaaaatgcaaatgaagaagaattaacagatatatatgattttgttcaatcaagagaaagattgtcgccaagtgaagtgacagctattgctgacgctttaggacaattgcgacacgactag
		sa_c3724s3202_a_at				2.5 min		2.5 min						SA1939		phosphotyrosine protein phosphatase		Signal transduction		atggtagatgtagcatttgtctgtcttggcaatatatgtcgttctccaatggcagaagcaatcatgcgacaaagacttaaagacagaaatattcatgatattaaagtacattcaagaggtactggtagctggaatttaggagagccgcctcatgaaggtacacaaaaaattctcaacaaacacaatattccatttgatggcatgattagtgaattattcgaagcgacagatgattttgattacattgtggctatggatcaaagtaacgttgataatattaaatctatcaatcctaatcttaagggacaattgttcaaactgttagaatttagtaatatggaagagagtgatgtaccagatccatactacacgaataattttgaaggtgtatacgacatg…
		sa_c3728s3205_a_at				2.5 min		2.5 min						SA1941		ribonuclease BN, putative		Function unknown		gtgcacatgtcgaaaaaggatcactcttcttcaaaataccttaattctgttaaggaagcgcaagaggagtcaaaaaagaaaaataaaagtaatcccaaaattgatgttgatcgtacatatattgaacctcaacaattccaatctaagaaacctaaaaaagatgatcaggttttcttcttatcaagattaaataaacctgcaaaatataagaaagactctaatttcttatcatatctcatctatcgcataggaaaagatgatgcctcaggactagcagcacaaatgacttaccatttcgtacttgctatgttccctatgttgcttttcctattaacattattaccatttttcaatattaagcagagtcaaattactaatatgttaagcaatgcacccgct…
		sa_c3732s3210_a_at		↑		2.5 min		15 min		vraR				SA1942		DNA-binding response regulator				atgacgattaaagtattgtttgtggatgatcatgaaatggtacgtataggaatttcaagttatctatcaacgcaaagtgatattgaagtagttggtgaaggcgcttctggtaaagaagcaattgccaaagcccatgagttgaagccagatttaattttaatggatttacttatggaagacatggatggtgtagaagcgacgactcagattaaaaaagatttaccgcaaattaaagtattaatgttaactagttttattgaagataaagaggtatatcgtgcattagatgcaggtgtcgatagttacattttaaaaacaacaagtgcaaaagatatcgccgatgcagttcgtaaaacttctagaggagaatctgtttttgaaccggaagttttagtgaaa…
		sa_c3736s3214_at		↑		2.5 min		2.5 min						SA1945		conserved hypothetical protein		Conserved Hypothetical		gtgatagttatgaactatgttgaacgttatattgaacagtttttgagagcaacagtaagaaataatatcaagcactaccttttaatgctagatgaaaaaatgaaaaatttagatgattatatgcgttatttaattactaaaaaagaacaacttagcaagttaattgacagtctaatgctaacattagaaaataaatatattgatattgctgaagcatttcaaattcaatgtgcaagagaaatcaataatcaagaaattgaaaatattaaatcagagttgaataaagttgaagcatattatgcacaaattgaaactcaaattcaacaaacttcaactgaaaaaatagcaacagaaaaaacatcgtatctaataaattatatgaacgctgtggcatag
		sa_c3742s3217_a_at		↓		5 min		15 min						SA0175		PTS system, IIABC components		Carbohydrate transport and metabolism		ttggaggttggacaagtgaggaagaaacttttcggtcaattgcaacgtattggtaaagcgctaatgttacctgttgcgattttaccagcagctggtctgttattagctatcggtacagctatgcaaggtgaatcattacaacactacttgccgtttatacaaaatggtggcgtacaaactgtcgctaaattaatgacaggtgctggtggtatcatttttgataacttgcctatgattttcgcattaggtgtcgcaatcggattagctggcggtgatggcgtagcagctatcgcagcattcgtcggttacataatcatgaacaaaacaatgggcgactttttacaagttacacctaagaatattggtgatccagcgagtggttacgctagcattttaggt…
		sa_c3744s3222_a_at				2.5 min		2.5 min		map				SA1946		methionine aminopeptidase, type I		Translation		atgattgtaaaaacagaagaagaattacaagcgttaaaagaaattggatacatatgcgctaaagtgcgcaatacaatgcaagctgcaaccaaaccaggtatcactacgaaagagcttgataatattgcgaaagagttatttgaagaatacggtgctatttctgcgccaattcatgatgaaaattttcctggtcaaacgtgtattagtgtcaatgaagaggtggcacatgggattccaagtaagcgtgtcattcgtgaaggagatttagtaaatattgatgtatcggctttgaagaatggctattatgcagatacaggcatttcatttgtcgttggagaatcagatgatccaatgaaacaaaaagtatgtgacgtagcaacgatggcatttgagaatgca…
		sa_c3750s3226_a_at		↑		2.5 min		2.5 min						SA1947		conserved hypothetical protein		Conserved Hypothetical		atgaacgatcaatggtataaacatttaattggtgccagaacaattaaaactggtattgccatttttttaacagctgtcttttgtatggcactagatttaacacccatctatgccattttaacagctgtagtcacaattgaaccaactgccaaggcatcacttattaaaggttatcgtagattacctgctacggtaattggtgcaggctttgcagtattatttacatatttattcggcgatcaatcaccttttacatatgcattgagtgcaacgttcacgattttattctgtacaaaactcaaattgcaagttggtacgaatgtcgctgtactaacatcattagctatgattccaggtattcatgatgcctacatattcaactttttgtctcgaacattg…
		sa_c3759s3231_a_at				2.5 min		5 min						SA1950		cobyric acid synthase, putative		General function prediction only		ttgaaggaggtcaatcataatatgcatgaattgactatttatcattttatgtcagataaattgaatttatacagtgatataggaaatattattgctttaagacaacgtgctaaaaaacgaaatattaaagttaatgtcgtagaaatcaatgaaacagaaggtattacctttgatgaatgtgatattttctttatcggtggtggaagtgatagagaacaagcattagcaacaaaagaattaagtaaaattaagacaccacttaaagaagcgattgaagatggtatgccgggattaacgatttgtggaggctatcaatttttagggaaaaaatatatcacgcctgatggtacagaattagaagggttaggtattttagatttttatactgaatcaaagaca…
		sa_c3764s3235_a_at		↓		2.5 min		2.5 min						SA1951		Mur ligase family protein		Cell wall/membrane biogenesis		ttgagaaacttttttgaagttgccttgtcatgttataatgatgcgagtggaaatttgaggaggaaacacatgagacagtggacggcaatccatctagcgaaattggcgcgtaaagcaagtagagcagtaggtaaaagaggaacagatttacctggacaaatcgctagaaaagtggatacagatatattaagaaaattagcagagcaagttgatgatattgtatttatcagtggaacaaatggtaaaacaacgacttcaaacttaattggacatactttaaaagcaaataatattcaaattatacacaataatgaaggtgctaatatggctgcaggtataacttttgcattcatcatgcaatcaacacctaagactaaaattgcggtaatcgaaattgat…
		sa_c3767s3239_at				2.5 min		30 min*						SA1952		ferritins family protein		Inorganic ion transport and metabolism		atgttaagtaaaaatttattagaagcattaaatgatcaaatgaaccatgagtactttgcagcacacgcatatatggcaatggcagcatactgtgataaagaatcgtacgaaggatttgcaaacttcttcattcaacaagctaaagaagaacgtttccatggacaaaagatttataactatattaacgacagaggtgcacatgcagaattcagagcagtttcagcaccaaaaattgacttttcaagcatactagaaactttcaaagacagcttatctcaagaacaagaagtaacaagacgtttctataacttatctgaaatcgctcgtcaagataaagattatgcaactatctcattcttaaactggttcttagatgaacaagtcgaagaagaatcaatg…
		sa_c376s218_a_at				2.5 min		N.D.		trpS				SA1001		tryptophanyl-tRNA synthetase		Translation		atggagacattattttcaggcatccaacctagtggaattcctactattggaaattatattggcgcactaaaacaatttgttgatgtgcaaaatgactatgattgttatttctgtatcgtagatcaacatgcaattacaatgccacaagatcgtttaaaattacgtaaacagaccagacaattagcagcgatttatttagcttctggtatagatccagacaaagcaacattgttcatacaatctgaagtccctgcacacgtacaagcaggatggatgttaactacgattgcttctgttggagaattagagcgtatgacgcaatacaaagataaagctcagaaagcagttgaaggtataccagctggtctattaacatatccacctttaatggcagctgat…
		sa_c3774s3246_a_at		↓		2.5 min		2.5 min						SA1954		exonuclease		Replication, recombination and repair		atgatacaagatgcgtttgttgcacttgattttgaaacagcaaatggtaaacgtacaagtatttgttctgtcggaatggttaaagtcattgatagtcaaataacagaaacatttcatactcttgtgaatccgcaagactatttttcacaacaaaatattaaagttcatggcatacaaccagaagatgttgaaaatgcacctacgtttgactacgtatttccatatatgatgcaatttattgcagatttacctgttgtcgcacataacgcggcatttgatatgaacgtcttacatcaaagcattcaaaatattggtttaccaactccaaatttaacttacttttgtagttatcaacttgctaaaagaaccgttgattcgtatcgatacggtttaaaacat…
		sa_c3778s3248_a_at		↑		N.D.		30 min*						SA0176		conserved hypothetical protein		Conserved Hypothetical		ttgataaggagggctactttgacaggcttttcagtgtatttaggacaacctttagatgaagcgtatattaagcgaatgattaaacaaggttaccaaatgatttttacatctgtacaaataccagaagaagatgacgagacaaaatatcattatttcacaaaactactcaatttattaaaatatgaacaagtgacttacctcatagatgctaatccatctattttaacaccatctttttatgagcatcttcgacaatatgatgcacaatttatgattcgtatcgatcatagtacatcaattgaggcaatcgaagcgataatggcacagggtttaaagtgctgtttgaatgcaagtattatttcccgggaattgttaacaagcttacatcaacaattgaat…
		sa_c3784s3254_a_at				2.5 min		2.5 min		dinP				SA1955		DNA-damage-inducible protein P		Replication, recombination and repair		ttgactgagagacgaattattcatatagatatggactatttttttgcacaagtcgaaatgagagataaccccaaattgaaagggaaaccagtcattgttggtggtaaagcaagcagtaggggtgttgtctctacggcatcctatgaagcacgaaaatacggcgtccattcagcaatgcctatgtcacaagcgcataaattatgtccaaatggatactttgtcacaagtaattttggtgcttaccgagaaacatctgcgcagattatgtctattttccgaagttatacagataaggtagaaccgatgtcattggatgaagcgtatttagatattacagaattagtgagaccagaccttcctgcttcgaaaattgctcagtatattagaaaagatattcta…
		sa_c3786s3258_a_at		↑		2.5 min		5 min						SA1956		conserved hypothetical protein				ttggtaatgcataaaattgatttaacgacaaataattttcaaatgcgaaggtttattatcttgcaacttgttattgcgttattcgtgattttatttacgtataagtgggcgttaggtgtcacagcggttgtcgatcaaaatatcatcatcaatcttgtatatgggtttgctggattcattattttattgattttacatgaacttatccatagagcattatttcttttatttaaaaaagatagcaaacctatgtttaatataaaaaaagacagaatcttattccaaacagcagatgcttgcttcaacaaatggcaattctcaattattatgctgtcaccactaatcttattaagtactggcttgcttattttaattaaggtatttggttattcatcactt…
		sa_c3790s3262_a_at				2.5 min		5 min						SA1957		RNA methyltransferase, TrmA family		Translation		ttgcaagcaatagctaaaaatgacataaaaacgggaacagttgttgatttaacgcatgaaggccatggtgttgtaaaaatagatcgctttcctattttcataccacaagctttaattaatgaacaaattgaatataaaattatcaaagtaaaaaagaactttgcgataggtaagttgcttaatataaatacgagaagtgagaatcgtgttgcaccgccatgtatatattatgaacgttgtggtgggtgccaacttcaacacttatcatacgaagcacaacttgaaatgaaaaaggaacaagtgattaatttgtttcagcgaaaagcgcattttgataattctaagattaacgatacagttggcatgacagatccttggagatatcgaaacaagtcccag…
		sa_c3794s3265_a_at				2.5 min		2.5 min						SA1958		conserved hypothetical protein		Conserved Hypothetical		atgaggaaacgtgctagaatcatttataacccgacatcaggtaaagagctatttaaaagagaattacctgatgccttaataaaattagaaaaagcgggatatgaaacgagtgcatatgcaaccgagaaaataggtgatgccacacttgaagcagaaagagctatgcatgaaaattatgatgtattaatcgctgcaggtggtgatggaacattaaatgaagtagttaatggtatcgcagaaaagcctaatcgtcctaagctaggtgtcattcctatgggtactgttaatgactttggacgtgcattgcatatacctaatgacatcatgggggcacttgatgtcatcattgaaggtcattctactaaagtagatattggtaaaatgaataatcgatacttt…
		sa_c3802s3271_a_at		↓		5 min*		5 min		gatB				SA1960		glutamyl-tRNA (Gln) amidotransferase, B subunit		Translation		gtggaaatcatgcattttgaaacagttataggacttgaagttcacgtagagttaaaaacggactcaaaaatgttttctccatcaccagcgcattttggagcagaacctaactcaaatacaaatgttatcgacttagcatatccaggtgtcttaccagttgttaataagcgtgcagtagactgggcaatgcgtgctgcaatggcactaaatatggaaatcgcaacagaatctaagtttgaccgtaagaactatttctatccagataatccaaaagcatatcaaatttctcaatttgatcaaccaattggtgaaaatggatatatcgatatcgaagtcgacggtgaaacaaaacgaatcggtattactcgtcttcacatggaagaagatgctggtaagtca…
		sa_c3808s3275_a_at		↓		5 min		2.5 min		gatA				SA1961		glutamyl-tRNA (Gln) amidotransferase, A subunit				atgaggaggacgcgtaagatgagcattcgctacgaatcggttgagaatttattaactttaataaaagacaaaaaaatcaaaccatctgatgttgttaaagatatatatgatgcaattgaagagactgatccaacaattaagtcttttctagcgctggataaagaaaatgcaatcaaaaaagcgcaagaattggatgaattacaagcaaaagatcaaatggatggcaaattatttggtattccaatgggtataaaagataacattattacaaacggattagaaacaacatgtgcaagtaaaatgttagaaggttttgtgccaatttacgaatctactgtaatggaaaaactacataatgaaaatgccgttttaatcggtaaattaaatatggatgagttt…
		sa_c380s220_at		↑		2.5 min		5 min*						SA1002		conserved hypothetical protein		Inorganic ion transport and metabolism		atgaattttattcattcaaataggagagtgagatgtatggtaacattatttacttcaccaagttgcacatcttgccgtaaagcgaaagcatggttacaagaacatgacattccgtatacggagcgtaatattttttctgaacatttaacaattgatgaaattaagcaaatattaaaaatgactgaagacggtactgatgaaatcatttctacacgttctaaaacataccaaaaattaaatgttgatattgattcactaccattacaagacttatattcaatcattcaagataatcctggcttattacgtcgtccaattattttagataataaacgactacaagttggttataatgaggacgagattcgacgtttcttacctagaaaagttcgtacgttc…
		sa_c3810s3279_a_at		↑		2.5 min		5 min						SA1963		proline permease				gtgtttatcatgcttacaatggggacagcattaagtcaacaagtagatgccaattggcaaacttatattatgattgccgtctacttcttgatactaatcgttattggcttttacggttacaagcaagcaactggtaacctaagcgagtacatgttaggtggacgtagtattggaccgtatattactgcattatcagctggagcttcagatatgagtggatggatgattatggggctacctggttctgtctatagcactggtctatcagctatgtggattacaatcggtttaacattaggtgcttatataaattactttgttgttgctcctagacttcgtgtttataccgaattagctggagatgcaattacattaccagatttctttaaaaatcgttta…
		sa_c3814s3284_a_at		↑		N.D.		30 min						SA0177		glucokinase regulator-related protein		General function prediction only		gtgatggaaaatagtacgaccgaagcgcgtaatgaagcgacgatgcatcttgatgaaatgactgtggaagaggctttaattacgatgaataaagaagatcagcaagtcccgttagcagttcgaaaggcaataccacaattgacaaaagtaataaaaaaaacaattgcacagtataaaaagggtggacgattgatctatatcggtgcaggtacaagtggaagattgggtgtcttagatgcagcggagtgtgtacctacattcaatactgaccctcatgaaattataggtattattgctggtggacaacatgctatgacgatggctgtagaaggtgcggaagatcacaaaaaattagcggaagaagatttgaaaaatatagatttaacatcaaaagatgtc…
		sa_c3818s3290_a_at				2.5 min		5 min						SA1964		Staphylococcus aureus sex pheromone				atgtcgatgaagcgtacattagtattattgattacagctatctttatactcgctgcttgtggtaaccataaggatgaccaggctggaaaagataatcaaaaacataacaatagttcaaatcaagtaaaagaaattgctacggataaaaatgtacaaggtgataactatcgtacattgttaccatttaaagaaagccaggcaagaggacttttacaagataacatggcaaatagttataatggcggcgactttgaagatggtttattgaacttaagtaaagaagtatttccaacagataaatatttgtatcaagatggtcaatttttggacaagaaaacaattaatgcctatttaaatcctaagtatacaaaacgtgaaatcgataagatgtctgaaaaa…
		sa_c3824s3292_a_at				2.5 min		15 min		ligA				SA1965		DNA ligase, NAD-dependent		Replication, recombination and repair		atggctgatttatcgtctcgtgtgaacgagttacatgatttattaaatcaatacagttatgaatactatgtagaggataatccatctgtaccagatagtgaatatgacaaattacttcatgaactgattaaaatagaagaggagcatcctgagtataagactgtagattctccaacagttagagttggcggtgaagcccaagcctctttcaaaaaagtcaaccatgacacgccaatgttaagtttagggaatgcatttaatgaggatgatttgagaaaattcgaccaacgcatacgtgaacaaattggcaacgttgaatatatgtgcgaattaaaaattgatggcttagcagtatcattgaaatatgttgatggatacttcgttcaaggtttaacacgt…
		sa_c3826s3296_a_at				2.5 min		2.5 min		pcrA				SA1966		ATP-dependent DNA helicase		Replication, recombination and repair		atgaatgcgttattaaatcatatgaatacagagcaaagtgaagctgtaaagacaacagaaggaccattgttaattatggcaggtgctggttcagggaagacacgtgttttaacacatagaattgcttatttattagacgaaaaagatgtctcaccatacaatgttttggctattacttttacaaataaagctgcaagagaaatgaaagaacgtgttcaaaaattagtaggtgatcaagcagaagttatttggatgtcaacattccactcaatgtgtgttcgtattttacgtcgtgatgcagatcgaataggtatagaacgcaattttacgataattgatcctacagaccaaaaatctgttattaaagacgtcttaaaaaatgaaaatattgatagtaaa…
		sa_c3830s3301_a_at				2.5 min		2.5 min						SA1967		geranylgeranylglyceryl phosphate synthase family protein		General function prediction only		atgttaaaaaaggagtttcggaaaatgtatgacattaaaaaatggcgccatatttttaaattagacccagctaaacatatttcagatgatgatttagatgcgatttgtatgtctcaaacagatgcaattatgattggtggaactgatgacgttactgaagataatgtcattcatttaatgagcagagtaagaagatacccattgcctttagtacttgaaatatcaaacatcgaaagtgtaatgcctggttttgatttttattttgtacctacagtactgaacagtacagatgttgtatttcacaatggtacattattagaagcgcttaaaacatatggacatagtatagattttgaggaagtaatatttgaagggtatgtcgtgtgcaatgctgatagc…
		sa_c3834s3303_a_at				15 min		2.5 min		sspB		Secreted		SA1970		cysteine protease precursor		Virulence		atgaaaagaaactttccaaaattaatagctttaagtttaatattttctttaagtgttacccctattgcaaacgctgagagcaattcaaatatcaaagcaaaagataagaagcatgtgcaagttaatgtcgaggacaagagtgttcctactgacgtacgtaatttagcgcaaaaagactatctttcttatgttacttcacttgataaaatctataataaagagaaagcctcgtatacacttggtgaaccttttaaaatttataaattcaacaaaaagagtgatggtaattattattttccagttttgaacactgaaggtaatatcgattatatagttacaatttcaccaaaaatcactaagtattctagttcatcttctaaatacacaatcaatgtttct…
		sa_c3838s3307_a_at				2.5 min		N.D.						SA1971		hypothetical protein				ttgtattttagaaaggtaaataatattatggaacaaattgaattatttagtattgataaattcaaatgtaattcagaggctaagtattatcttaatattattgagggagaatggcatcctcaagatttaaatgatagtcctttaaaatttattctcagtacctcagacgattctgattacatttgcaaatatataaatacagaacacaaacaactcacattatataataaaaataatagctcaattgttattgaaatatttataccaaatgataataaaatactactaacaattatgaacacagaagctttgggaacttctcctagaatgactttcattaagcataagtcataa
		sa_c3842s3311_at				2.5 min		15 min						SA1972		conserved hypothetical protein				atgaaattcaaagtaaatgagaatgaaacaattgctgattgtttgtcacgaatgaaaatgcaagggtatatgccggtaaaacgtattgaaaaacccgtgtttcaagagcaaaaagatggcacggttgaagtatcacatcaagaaatcgtttttgtaggtaagaaaatccaataa
		sa_c3846s3316_at				2.5 min		15 min						SA1973		conserved hypothetical protein		Function unknown		gtggggcgccttatgtcattcgtaacagaaaatccatggttaatggtactaactatatttatcattaacgtttgttatgtaacgtttttaacgatgcgaacaattttaacgttgaaaggttatcgttatattgctgcatcagttagttttttagaagtattagtttatatcgttggtttaggtttggttatgtctaatttagaccatattcaaaatattattgcctacgcatttggtttttcaataggtatcattgttggtatgaaaatagaagaaaaactggcattaggttatacagttgtaaatgtaacttcagcagaatatgagttagatttaccgaatgaacttcgaaatttaggatatggcgttacgcactatgctgcgtttggtagagatggt…
		sa_c3850s3320_a_at		↑		N.D.		30 min						SA0178		PTS system, IIBC components		Carbohydrate transport and metabolism		atgaccaaagaacaacaacttgcagaacgaattattgctgcagtaggtggtatggataatatagatagtgtcatgaactgcatgacacgtgtgcgtattaaagtattagatgaaaataaagtagatgaccaagaactaaggcatattgatggtgtcatgggtgttatacacgatgaacgcattcaagttgtggttggacctggtacagtcaataaagtggctaatcatatggcggaattaagtggtgttaaactaggtgacccaataccacaccatcacaatgatagtgaaaaaatggactataaatcatatgcagctgataaagcaaaggcgaataaagaagcacataaagcaaaacaaaagaatggtaagttgaataaagtattgaaatcaattgcc…
		sa_c3856s3324_a_at				2.5 min		5 min		nadE				SA1974		NH(3)-dependent NAD+ synthetase		Coenzyme transport and metabolism		ttgaagttgcggaacacgttaaggagatggaagaagataatgagtaaattacaagacgttattgtacaagaaatgaaagtgaaaaagcgtatcgatagtgctgaagaaattatggaattaaagcaatttataaaaaattatgtacaatcacattcatttataaaatctttagtgttaggtatttcaggaggacaagattctacattagttggaaaactagtacaaatgtctgttaacgaattacgtgaagaaggcattgattgtacgtttattgcagttaaattaccttatggagttcaaaaagatgctgatgaagttgaccaagctttgcgattcattgaaccagatgaaatagtaacagtcaatattaagcctgcagttgatcaaagtgtgcaatca…
		sa_c3858s3328_a_at				2.5 min		2.5 min						SA1975		conserved hypothetical protein		Coenzyme transport and metabolism		atgataaaatgtaagaaaatatttaggtcgattggagagatacaagtgtaccaattagaagacgacagtttaatgttacataatgacttatatcaaataaatatggctgaaagttattggaatgataatattcatgaaaaaatggctgtatttgatttgtattttagaaaaatgccatttaatagtggctatgctgtttttaatggtttaaaacgcgtcattgattttatagaacattttggattttcagaatctgatttggaatatttaaagtctattggctacaaggatgatttcttatcatatttaaaagatttaaaattcacaggaagcattcgttcgatgcaagaaggcgaattatgctttggtaacgaaccattgttacgcgtagaagcacca…
		sa_c3862s3332_at				2.5 min		2.5 min						SA1976		nitric-oxide synthase, oxygenase subunit		Inorganic ion transport and metabolism/Amino acid transport and metabolism		gtgttgttaatgttatttaaagaggctcaagctttcatagaaaacatgtataaagagtgtcattatgaaacgcaaattatcaataaacgtttacatgacattgaactagaaataaaagaaactgggacatatacacatacagaagaagaacttatttatggtgctaaaatggcttggcgtaattcaaatcgttgcattggtcgtttattttgggattcgttaaatgtcattgatgcaagagatgttactgacgaagcatcgttcttatcatcaattacttatcatattacacaggctacaaatgaaggtaaattaaagccgtatattactatatatgctccaaaggatggacctaaaattttcaacaatcaattaattcgctatgctggctatgacaat…
		sa_c3866s3337_a_at				2.5 min		2.5 min		pheA				SA1977		prephenate dehydratase		Amino acid transport and metabolism		atgcaattatattatttaggccctaaaggtacattttcatatttggcttgtcgtcagtatttttctgaaaatgaagcaacttttcaaccaaagtcaaatttttttgaagtcatcaaggcagttgcagatgatgacacatcgattggtgttgtccctattgaaaattctatagaaggaacaatcaacattgtggcagatgcacttgcacagcaagatgtctttgcacacggtgaaatacgtttagatattaactttgcattatatggtaatggaacagattccatttctgatattaaaaaagtgtattctattgcaccagcaatcagtcaaacaacaaattacatacatcaacatcaatttgactatgattatgtcgacagtacaattcaaagtttgact…
		sa_c3870s3341_a_at		↑		2.5 min		2.5 min						SA1979		sodium-dependent transporter		Inorganic ion transport and metabolism		atgagggggaaatttatggcttatttcaatcaacatcaatcaatgatatcgaaaaggtatttaacattcttttcaaaatcaaagaaaaagaaaccgtttagtgcgggacaacttattggactaatattaggtccattacttttcctattaacattattattctttcatccacaagacttaccttggaaaggcgtctatgttttagcgattactttatggattgcgacttggtggattactgaagcaattcctattgcagcaacgagcttattaccaattgtgttattaccattaggtcatatacttacaccagaacaagtatcatccgaatatggcaatgatattatctttttgtttttaggtggatttattttggcaattgcaatggaaagatggaat…
		sa_c3874s3343_a_at				2.5 min		2.5 min						SA1980		conserved hypothetical protein				atgtatatcaatatgaaagattatgggttaacaggcataaacaaaactaaagatactcgagcaatacaacgtgcgttaaatcgtggaagatgtaaaccaacgacagtttatataccgaaagggacgtatgatatttgcaaaccattaacgatatatggcaatacaacacttttgttagataatgaaactattttacgccgatgtcattctggtcctttattaaaaaatggtcgtcgctttggtttttatcgtggttataatggacacagtcatattcatattaaaggcggcaagtttgatatgaatggtgtatcgtatccttataacaatacagctatgtgcattgggcatgctgaagatattcaattaataggtgtgaccattaagaatgtagtgagt…
		sa_c3878s3347_a_at		↓		2.5 min		2.5 min						SA1981		isochorismatase family protein		Secondary metabolites biosynthesis, transport and catabolism		atgacacatcgcgcactattagttgttgactattcatatgactttatcgcagacgacggcttactaacatgcggtaaacctggacaaaatattgaagattttattgtttctcgtatcaatgactttaattattatcaagaccatatattctttttaatggatttacattatttacatgacattcatcatcctgaaagtaaattattcccaccacacaatatcgtagatacaagtggtagagaattatacggtaaagtaggtaaattatacgaaacaattaaagcgcaacctaatgtacatttcattgataaaacgcgctatgattcgttctttggtaccccgcttgatagtttattgagagaaagaagtattaatcaagtcgaaatcgttggtgtatgt…
		sa_c3882s3351_a_at				2.5 min		2.5 min		ppaC				SA1982		manganese-dependent inorganic pyrophosphatase		Energy production and conversion		ttgacaatggctaaaacatatattttcggacataagaatccagacactgatgcaatttcatctgcgattattatggcagaatttgaacaacttcgaggtaattcaggagccaaagcataccgtttaggtgatgtgagtgcagaaactcaattcgcgttagatacatttaatgtacctgctccggaattattaacagatgatttagatggtcaagatgttatcttagttgatcataacgaattccaacaaagttctgatacgattgcctctgctacaattaagcatgtaattgatcatcacagaattgcaaatttcgaaactgctggtcctttatgttatcgtgctgaaccagttggttgtacagctacaattttatacaaaatgtttagagaacgtggc…
		sa_c388s229_a_at				5 min		2.5 min		pepF				SA1005		oligoendopeptidase F		Amino acid transport and metabolism		atgagtcaacaattatcgagagaagaacaggaacgtaaatatcctgaatatacatgggacttaacaacaattttcaaagatgatgaagcttttgaggctgcatttaaagaagttgaaaatgagttaggcaaagaagaacaatttaaaggacacattggtgatagtgctgagacattatacaatgcgttagaattagaagatacattaggtactaaattagaaaaagtatatgtatacgcgcacctaaaacaagaccaagatacaacgaacgacaagtatactggtatggagtcaagagcacatcaattaattattaaatttagctcggcatggagtttcttagtgccagagattttacaaattgatgaagataaaattcaatcatttgtaaattcatat…
		sa_c3890s3360_a_at				2.5 min		15 min		aldA				SA1984		aldehyde dehydrogenase		Energy production and conversion		atgaatatcattgagcaaaaattttatgacagtaaagcttttttcaatacacaacaaactaaagatattagttttagaaaagatcaattaaagaagttaagcaaagctattaaatcatacgagagcgatattttagaagcactatatacagatttaggaaaaaataaagtcgaagcttatgctactgaaattggcataactttgaaaagtatcaaaaatgcccgtaaggaacttaaaaactggactaaaacaaaaaatgtagacacacctttatatttatttccaacaaaaagctatatcaaaaaagaaccttatggaacagttttgatcattgcaccatttaactatccttttcaactagtattcgaacctttaatcggtgctattgcagcaggtaat…
		sa_c3894s9845_a_at		↑		N.D.		15 min						N315-SA0186		hypothetical protein, similar to sucrose phosphotransferase enzyme II				atgtacaaacgaatccaccagcatatgcagcaagtaatcctgcaatataacctaaatacatattatctgagattaatggtaagagtgacacaccacttgggcctattgctttggcaccaatatgtccaattccacctattacagcgccaccaataccaccaccaatacaagcagttaagaaaggtcgacctaatggcaaagtcacaccatagattaatggttctccgatacctaggaaaccaactggcaatgcaccttttaaagtattacgtaatgttgtgttgcgtttacatcttacccaaagtgctaatgcggcacctacttgtccagcaccagccatcgctgcaattggcaataagtaagtag
		sa_c3896s3364_a_at				2.5 min		2.5 min						SA1985		phosphotransferase enzyme II		Carbohydrate transport and metabolism		atgacaaatggatatattggttcttacactaaaaagaatggtaaagggatttatcgttttgaattaaacgaaaatcagtcacgtattgatttattagaaataggatttgaattagaagcgtctacatatttggtgcgtaataacgaagttttatatggaatcaacaaagaaggagaacaatgcggtgttgcgagtttgaaaattgatgacaatggtgaattgcatttattaaataaatgtttgtcttcaaaagctggtacaggttgttatgtatcgatttcagaagataaacgatatttatttgaagcggtatatggtgctggcatcatacgtatgtatgaattaaatacgcacacaggtgaaattatacgtctaattcaagaacttgcacatgatttt…
		sa_c3900s3368_at				2.5 min		2.5 min						SA1986		conserved hypothetical protein				atgacaagttatgaagaagaaactgattatcgtaacgttccaagagaattactagataacaatatacctatgggaagaggcatgattaaatgggctccttttgcaacattacccgaacaattcgaaacgattcaacaatacattatcgaccaaaacaaaattacacgtcctgtattatcagatgatcaattggctgagctaaacattcggctacacgaggcgctacaatatgcccaacctgtagaagttaaattttataataatggctttgtagattcagtacgcttaaccatttatcgtattgatgctattaattatgaaattgatggttatgtttacaatcagcaacaacgtcaaaaaatttctatctttgatatcttagatattgtcttgttacct…
		sa_c3904s3373_at				5 min		N.D.						SA1987		conserved hypothetical protein		Conserved Hypothetical		atgtggaattttattaaatgtgtgtttaaattcgtatttagcttagttgctattacaacattagttgctggtgttggtgtagtagcatttgcttatatctttaaaaaagattttgaagatattgaaagaaaaactaaagaaattatttctgatattgaaagtaaaaataactaa
		sa_c3904s3373_x_at				15 min		15 min						SA1987		conserved hypothetical protein				atgtggaattttattaaatgtgtgtttaaattcgtatttagcttagttgctattacaacattagttgctggtgttggtgtagtagcatttgcttatatctttaaaaaagattttgaagatattgaaagaaaaactaaagaaattatttctgatattgaaagtaaaaataactaa
		sa_c3910s3377_a_at				2.5 min		2.5 min						SA1988		conserved hypothetical protein		General function prediction only		atgacattcaatatacatacgattactatttatttacaatatattacaactaaaaagaaaggggccgatgatatgcaacaagtgacatcagatatcatgacttttagaggttcacatttcgagttaggtgttaaaactggtaaatggcttcaacaaacacctcttctaaaaaatcgagaaaaagaatggaaaaaacgtgtcccacgtttcgatatagatgtaaatgaaacttatcaaatattccaaacatacgcacctcaaatatgggaagaattaatgggactacaaagtatactcaaaatgccaacacgccaaattattttaaactttggacattatcgttttaccgatttaaaagaaagtggttgcacggtctttcaaggcaaagacttcatggtt…
		sa_c3912s3381_at				2.5 min		2.5 min						SA1989		conserved hypothetical protein				atgaagaaattcttttttattgggcttttagtgtttgttgtcttttttacagcagcaaccattatttggttcagctatgataaaaacaaatatggtactaaacaatatgataaaacattcaaagacgatgcttttgacaatgtatctataaatttggatagtacagaacttcgtataaaacgggggaatcaatttagagttaaatatgatggtgacaatgatatattaattaatatagtagataagacgttgaagattagtgataaaaggtctaagacaagaggatatgcaattgatatgaatccttttcatgagaataagaaaacgttaacgattgaaatgcctgataaaatgattaaacgtttaaatctatcatctggagcaggaagtgttagaatc…
		sa_c3916s3383_a_at				2.5 min		2.5 min						SA1990		conserved hypothetical protein		Function unknown		gtgacctatatgaacaagattacttatttaaatgaattagaaacagcacttgatgcgctacctaggcatttaagagatcaaaaaatgtatgaatatgaacgttatttttatgagcaagaacttaatggcgttgatgaaggggaaattttaaagaagttaaaagacccacaagatgttgcagctgaaacaaaagctagaagtgttattgattatgctgaatctaaaccaacatttgaaaatatttcaagagctgttgctgcttcattaagtttaggcattctatctatttttgtcatccttataccagtatctatagttggattatttgtattagcattatttttaatatcacttttgctgctgttttgtccaattattttattagcatcagcaatatcc…
		sa_c3920s3388_at				2.5 min		2.5 min						SA1991		conserved hypothetical protein				atgctatatttaaataagtacaaagaaagggtgacatcagtgcgtattcaaaatcgctgggttgtgtttatattatttttaatctgttcttttggtgtattaattggtttatatcaatatcgtcatacgaaaactgtggatttgtctaatcttgaaataaacgatattaaattaaatgagaagtttgataaaaaaggctatgaagtaaataaaaaaattaagtttgatcgttttaaattttataacagtaaagctcaccctgatcttaccgttaaagtgagagaaaaggataacatcgttaaggggataatattagtaagagatgaaaagatacatactaattttgatgggggaattggttcgccgataaataacgcgattgaaaatcttggattcgga…
		sa_c3924s3392_a_at				2.5 min		15 min						SA1993		conserved hypothetical protein				atgagaattttaaatttagttaagtatgatttttatagtatatttaaaagtcctttaacatatttagcgatactagtcgtatctagtttgattgcaactcaaagtatacttatggcaaattcgatggataacccgaaacatattattgtctatggatctgtatttgctgcagcaaaatggttattgttaataattggattaatgtttgttgttaagacaattacgcgtgatttttcacaaggtacaattcaactatatatgagtaaagttaaaacacgcgttggatacattatttcgaaaacaatttcaattattttaatttcaatattatttgcattaattcattatgtgattttgattgttgtgcaggcatctagtaatggaaaaaatttggcgttt…
		sa_c3928s3395_a_at		↑		2.5 min		30 min						SA0179		phosphosugar-binding transcriptional regulator, RpiR family		Transcription		atgatgacaaatattttatatcgcattgataaacagttgagtgattttacgaagacagaaaagataatcgctgattacattttaaagaatccacataaaatcattgatatgacggtgaatgatttggcagatgttacgaatgttagtacagcatcaattgttagatttagtcggaaaatgacacatcaaggttttcaagagctaaagattgcgatatctcgatacttacccgaagatattgcaaccaatccacatttagaattgattgaaaatgaatctgtagaaactttgaaaaataaaatgattgctagagcaacgaatacgatgcgatttgtagctactaatattatggatgcgcaaattgatgcaatttgtgatgtgttgaaaaatgccaggaca…
		sa_c392s9574cs_s_at		↑		2.5 min		2.5 min						SA1006		conserved hypothetical protein		Secondary metabolites biosynthesis, transport and catabolism		atggctggagaattacgaataatggaaaataagagtcgtgaagatatnaatctatcacctgtaagtaaaatcgaaatttattcatttttcgatccatttagctccgattgcttcaaattatcagcaatcttatccaaattaagaattgaatataatcaatatatacgtatcagacatatattaaatccttcgttaaaagtattaacgaaatgccaagctcaaagtacatccaactttgataacatcgccctagcttataaagcagctgagttacaaggtcgtgtacgtgncgaacgatttatacatttaatgcaaaatgaaatcatacctaaaagagatattattacagaatcaatgatttgtgactgtattcaaaatgcaggtattgatttagaagta…
		sa_c3932s3401_a_at				2.5 min		2.5 min						SA1995		conserved hypothetical protein				atgaaggcattgttaattaggaattttaaattacgacgatatacacttatcatctatgttctattattaaccttatatcctttttatataatgcttgactcaacaaagttcttttacttattgcaatcttttataagtccaacaatattgattatttggattttagatgctggtcacttatttagactcaatcgtagattaggtggtaatgattcatattatttttatatgagtttaccagtgtcaaaaaaacaattgcttaatgccaactatattacatgcattgttttaacattaattggaacgcttgttattagtttatatgcttatgaagcagatgtgattgaaccaaattcaatctatttttcaactgcatatgcatttgtcatatctaacttc…
		sa_c3936s3405_a_at				2.5 min		2.5 min						SA1996		ABC transporter, ATP-binding protein		Defense mechanism		atgaatgccatagaattaagtaatgttaattattcaagtgatcagtttaatttaaagaatatctctttcaaagttcctcaaggattcgtcactggttttattggtagaaatggcgctggtaaaaccacaataataaggttaattatggatttgtatcaaccacaaactggtgttattagagtattagaagaggatatggctctcaatccgatagagttaaagaatagaattgggtttgtttactctgaaaattattttaatgagagatggactacgaagcaacttgaaaaaatgattgcccctttttatcgtaaatgggaccatcaagtatttgaattttatcttgaaaagttcgatttaccaatcaataaatcaataaaaacattttcgactgggatg…
		sa_c3945s3412_a_at				2.5 min		2.5 min						SA2000		aminotransferase, putative		Amino acid transport and metabolism		atgaatcctttagcccaaagcttaaatgaacaacttcaacagtcaaatgcaactgcctttacaatgttatctgacttaggtcaaaatatgttttatccaaaaggcattttatctcaatctgctgaagcaaagagtacaacatataatgcaactataggtatggcgacaaacaaagacggaaaaatgtttgcatcatctttagatgcaatgtttaatgatttaactccagatgaaatattcccttatgcgccaccacaaggcatcgaagaattacgtgatttatggcaacaaaaaatgttgcgtgacaatccagagctatcaatcgacaacatgtcactaccaattgttacgaatgcattaacacatggtttatctttagttggcgatttatttgtaaat…
		sa_c3951s9849_a_at				N.D.		30 min		hlb		Secreted		BA000017 /// SA2003		phospholipase C		Virulence		gtgataatgatggtgaaaaaaacaaaatccaattcactaaaaaaagttgcaacacttgcattagcaaatttattattagttggtgcacttactgacaatagtgccaaagccgaatctaagaaagatgatactgatttgaagttagttagtcataacgtttatatgttatcgaccgttttgtatccaaactggagacttttaacataa
		sa_c3955s3415_a_at		↑		2.5 min		2.5 min						SA0180		type I restriction-modification enzyme, R subunit		Defense mechanism		atggcataccaaagtgaatacgcattagaaaatgaaatgatgaatcaacttgaacaattgggttacgaaagagtaacgatacgtgataataagcaattgcttgataattttagaacgattttaaatgagcgtcatgcggacaaattagaaggcaatcccttaacagataaagaatttcaacgtctgttaacgatgattgatgggaaaagtattttcgagagtgcccgtattttacgtgataaattaccacttagacgtgatgatgagtctgagatttatttgtcgtttttagataagaaaagttggtgtaaaaataagtttcaagtgacgaatcaagtatctgtcgaggatacatataaagcacgttatgatgtaacgatattaatcaacggactaccc…
		sa_c3959s9853_a_at				2.5 min		2.5 min						MSSA476-SAS058		conserved hypothetical protein				gtgaaatttaaaacaactaaagaatgtaaaagtaataatatctttaaaagaagtcaagaaattaataatagtgaaagtgaaaagggttgtttatggggcattagcatgttgattctacttttcttattgattctgtttggaataactgcttgttcatcaagcattcactttattaattag
		sa_c395s234_a_at		↑		2.5 min		2.5 min						SA1007		protozoan/cyanobacterial globin family protein		Miscellaneous		atgacaacaacaccatatgacatcattggtaaagaagcgttatacgatatgattgattatttttacacccttgtagaaaaagatgaacgacttaatcacctgtttccaggagattttgcagaaacaagtcgtaaacaaaaacaatttttaacacagtttttgggcggtccaaacatttataccgaagaacacggacatcctatgctaagaaaaagacatatggattttacaatcactgaatttgaaagagatgcatggttagaaaatatgcagacagcaattaatcgcgctgcgtttccacaaggtgttggagattatttatttgagcgcttaagattaactgctaatcatatggtgaattcctaa
		sa_c3962s9856_a_at				15 min		5 min						N315-SA1754		conserved hypothetical protein				atgaaaattagaaaatctatacttgcgggaactttagcaatcgttttagcatcaccactagtaactaatctagataaaaatgaggcacaagctagcacaagcttgccaacatcgaatgaatatcaaaacgaaaagttagctaatgaattaaaatcgttattagatgaactaaatgttaatgaattagctactggaagtttaaacacttattataagcgaactataaaaatttcaggtcaaaaagcaatgtatgctcttaagtcaaaagactttaagaaaatgtcagaagcaaaatatcaacttcaaaagatttataatgaaattgacgaagcactaaaaagtaaatattaa
		sa_c3966s9857_a_at				5 min		N.D.		chp				MRSA252-SAR2036		chemotaxis-inhibiting protein		Cell motility/Signal transduction mechanisms		atgaaaaagaaattagcaacaacagttttagcattaagttttttaacggcaggaatcagtacacaccatcattcagcgaaagcttttacttttgaaccgtttcctacaaatgaagaaatagaatcaaataagaaaatgttagagaaagaaaaagcttataaagaatcatttaaaaatagtggtcttcctacaacgctaggaaaattagatgaacgtttgagaaattatttagagaaaggcacaaaaaatactgctcaatttgaaaaaatggttattttaactgaaaataaaggttactatacagtatatctgaatacaccacttgctgaagatagaaaaaatgttgagttactaggtaaaatgtataaaacatacttctttaaaaaaggagagtctaaa…
		sa_c3972s9863_a_at				30 min		N.D.		sak		Secreted		N315-SA1758		staphylokinase precursor		Virulence		atgctcaaaagaagtttattatttttaactgttttattgttattattctcattttcttcaattactaatgaggtaagtgcatcaagttcattcgacaaaggaaaatataaaaaaggcgatgacgcgagttattttgaaccaacaggcccgtatttgatggtaaatgtgactggagttgatggtaaaggaaatgaattgctatcccctcattatgtcgagtttcctattaaacctgggactacacttacaaaagaaaaaattgaatactatgtcgaatgggcattagatgcgacagcatataaagagtttagagtagttgaattagatccaagcgcaaagatcgaagtcacttattatgataagaataagaaaaaagaagaaacgaagtctttccctata…
		sa_c3973s9865_a_at				stable		N.D.						N315-SA1760		holin homolog				atgattaattggaaaattagaatgaaacaaaaatcattttgggtagcgatattgtcagctatctttttatttgctcaaaacatcgcaaaagctattgggtatgatatccaagtttatacagagcaattaacagacggtttaaacgctatattaggatttttagtattaactggtgtgattcaagacccgactactaaaggtataggtgatagccaccaagctttagaatatgaagaaccaagaagaaaatactag
		sa_c3976s9867_at		↑		N.D.		15 min						SA0181		conserved domain protein		Conserved Hypothetical		atggataatagaaatatgattaatcgtgtttttagtcaaaagatattacatcaaattgcaatcaaaaataaaagtgatgttgttgatgaggcatatgatttttatatacagggacctaaaaatatcaatgtaatacagaagatgaaatctttatataactatcttaaaaagtcttatcgtaacgaatatttttacaaaaacacaatacttaataaactccttctaggacgacattctattaatacaactactgcactttctgagatgcccatagggaaaagtattgctgattttatattgttaaacggcaaaggcgttgtctatgagattaaaacagaattagataagctggatagattagataatcaaattaatgattattatgaagtgtttaattat…
		sa_c3978s9869_at				2.5 min		2.5 min		sea		Secreted		MW2-MW1889		enterotoxin A precursor		Virulence		gtgagcaaaatgaaaaaaacagcatttacattacttttattcattgccctaacgttgacaacaagtccacttgtaaatggtagcgagaaaagcgaagaaataaatgaaaaagatttgcgaaaaaagtctgaattgcagggaacagctttaggcaatcttaaacaaatctattattacaatgaaaaagctaaaactgaaaataaagagagtcacgatcaatttttacagcatactatattgtttaaaggcttttttacagatcattcgtggtataacgatttattagtagattttgattcaaaggatattgttgataaatataaagggaaaaaagtagacttgtatggtgcttattatggttatcaatgtgcgggtggtacaccaaacaaaacagcttgt…
		sa_c3979s9871_at				stable		N.D.						N315-SA1762		conserved hypothetical protein		Conserved Hypothetical		ttggatgatattcagaaaataaaaaaagagctttctgaattagttgaacgtgttgatgatgttgaaatactagcaaacgaaacagctgatcatgtgcttgaacttagagaggaacataagcaacatcataatgaactaagagaatctcataaagaacttaaagataagcaagataaagttgtagatgagaatttagagcaaacaaagatattaaacagaattgaagaaagatatcaaacgcaagtagatgttgcgcaaaaaaatgaagaaaagacactcgcccaaaataaatggctcgtaggtgccatatgggcgcttgtaacaattgttatgattgcagtcattactgcatcaattactgcgttattaccttaa
		sa_c3981s9872_a_at				stable		N.D.						MRSA252-SAR2046		hypothetical protein				atggcaaaagaaattatcaacaatacagaaaggtttattttagtacaaatcgacaaagaaggtacagaacgtgtagtatatcaagatttcacaggaagttttacaacttctgaaatggttaaccatgctcaagattttaaatctgaagaaaacgctaagaaaattgcggagacgttaaatttgttatatcaattaactaacaaaaaacaacgtgtgaaagtagttaaagaagtagttgaaagatcagatttatctccagaggtaacagttaacactgaaacagtatga
		sa_c3984s9875_at				30 min		N.D.						MRSA252-SAR2047		hypothetical protein				atgcaggataacaaacaaggattacaagctaatcctgaatatacaattcattatttatcacaggaaattatgaggttaacacaagaaaacgcgatgttaaaagcgtatatacaagaaaataaagaaaatcaacaatgtgctgaggaagagtaa
		sa_c3987s9878_at				15 min		2.5 min						Mu50-SAV1953		phi PVL ORF 20 and 21 homolog		Miscellaneous- Phage		gtgatacatgttttagattttaacgacaagattatagatttcctttctactgatgacccttccttagttagagcgattcataaacgtaatgttaatgacaattcagaaatgcttgaactgctcatatcatcagaaagagctgaaaagttccgtgaacgacatcgtgttattataagggattcaaacaaacaatggcgtgaatttattattaactgggttcaagatacgatggacggctacacagagatagaatgtatagcgtcttatcttgctgatataacaacagctaaaccgtatgcaccaggcaaatttgagaaaaagacaacttcagaagcattgaaagatgtgttgagcgatacaggttgggaagtttctgaacaaaccgaatacgatggctta…
		sa_c3987s9878_s_at				15 min		N.D.						Mu50-SAV1953		phi PVL ORF 20 and 21 homolog		Miscellaneous- Phage		gtgatacatgttttagattttaacgacaagattatagatttcctttctactgatgacccttccttagttagagcgattcataaacgtaatgttaatgacaattcagaaatgcttgaactgctcatatcatcagaaagagctgaaaagttccgtgaacgacatcgtgttattataagggattcaaacaaacaatggcgtgaatttattattaactgggttcaagatacgatggacggctacacagagatagaatgtatagcgtcttatcttgctgatataacaacagctaaaccgtatgcaccaggcaaatttgagaaaaagacaacttcagaagcattgaaagatgtgttgagcgatacaggttgggaagtttctgaacaaaccgaatacgatggctta…
		sa_c3991s9882_a_at				15 min		N.D.						Mu50-SAV1954		phi PVL orfs 18-19-like protein		Miscellaneous- Phage		atgatagacactattaaagtgaacaacaaaacaattccttggttgtatgtcgaaagagggtttgaaataccctcttttaattatgttttaaaaacagaaaatgtagatggacgttcggggtctatatataaagggcgtaggcttgaatcttatagttttgatatacctttggtggtacgtaatgactatttatctcacaacggcattaaaacacatgatgacgtcttgaatgaattagtaaagttttttaactacgaggaacaagttaaattacaattcaaatctaaagattggtactggaacgcttatttcgaaggaccaataaagctgcacaaagaatttacaatacctgttaagttcactatcaaagtagtactaacagacccttacaaatattca…
		sa_c3992s9884_a_at				15 min		stable						Mu50-SAV1955		phi PVL ORF 15 and 16 homolog		Miscellaneous- Phage		atgggagaaagaataaaaggtttatctataggtttggatttggatgcagcaaatttaaatagatcatttgcagaaatcaaacgaaactttaaaactttaaattctgacttaaagttaaccggcaacaacttcaaatataccgaaaaatcaactgatagttaccaacaaaggattaaagaacttgacggaactatcataggttataagaaaaatgttgatgatttagccaagcaatatgacaaggtatctcaagaacagggtgaaaacagtgcagaagctcaaaaattacggcaagaatataacaaacaagcaaatgagctgaattatttagaaagagaattgcaaaaaacatcggctgagtttgaagagttcaaaaaagcccaagttgaagctcaaaga…
		sa_c3994s9885_s_at				15 min		N.D.						MW2-MW1895		conserved hypothetical protein		Conserved Hypothetical		atgcctaatcctataggtaatatggtcataaaggttgatttagatggttctggattcaatagaggtgtgacaggtttaaataggcaaatgaaaatggtttcgcgtgagctttcggctaatttatcacaattttctagatatgataattcattagaaaagtcgaagataaaagtcgaaggtttgagtaaaaaacaaaaagttcaagcccagattactaaagagctgaaagatagttatgacaaacttagtaaagaaactggtgaaaacagtgcaaagacacaagctgcggctgctaaatacaatgaagcttacgctaaattaaaccaatatgagcgagagttaaatcaagccacacaagaattaaaagacatgcaaagagagcagaaagcattaaatact…
		sa_c3995s9886_a_at				30 min		stable						N315-SA1767		conserved hypothetical protein		Conserved Hypothetical		atggcaaaattaaaacgtaacattattcaattagtagaagacccgaaagcaaatgaaattaaattacaaacgtacttaacaccacacttcatttcatttgaaattgtatacgaagcaatggatttaatcgatgatattgaggacgaaaatagcacgatgaaaccaagagaaatcgctgacagattgatggatatggttgtaaaaatttacgataaccaattcacagttaaagacctaaaagaacgtatgcatgcacctgatggaatgaatgcacttcgtgaacaagtgattttcattactcaaggtcagcaaactgaggaaactagaaattttatccagaacatgaaataa
		sa_c3997s3420_a_at		↑		2.5 min		2.5 min						SA0184		peptide ABC transporter, ATP-binding protein		Amino acid transport and metabolism		atgtcaaatttattagaagtcaacagtctgaatgtacaattcaattatgatgaaactacagttcaagcggtaaaaaatgtctctttcgaattacgaaaaaaacatatcctaggtattgttggtgaatcaggatcaggaaaaagtattactgctaaatctattttagggctactaccagattatccagatcacacattaacaggagaaattatttttaatgggcaatcgttaaataatttatcaacttcagcgttacaacaaattcgaggtaaggatatttcaatgatttttcaagatccactctcttcgttgaatccaagattaacgattggcaaacaaattacagaagtactatttcaacataaacgtgtatctaaatctgaagcaaagtcgatgaca…
		sa_c4001s9889_a_at				30 min		stable						MRSA252-SAR2053		hypothetical protein				ttgaaatacacaacagatcaaacgaatattgtatcaatcaatagagatggtcaagttactgcggaagcacaaggcattgctacggttaaagcaacagttggtaatatgagtgacactataacaataaatgtagaagcataa
		sa_c4003s9891_a_at				30 min		N.D.						N315-SA1768		conserved hypothetical protein		Conserved Hypothetical		atggcagtaaaacatgcaagtgcgccaaaggcgtatattaacattactggtttaggtttcgctaaattaacgaaagaaggcgcggaattaaaatatagtgatattacaaaaacaagaggattacaaaaaattggtgttgaaactggtggagaactaaaaacagcttatgctgatggcggtccaattgaatcagggaatacagacggagaaggtaaaatctcattacaaatgcatgcgttccctaaagagattcgcaaaattgtttttaatgaagattatgatgaagatggcgtttacgaagagaaacaaggtaaacaaaacaattacgtagctgtatggttcagacaagagcgtagagacggtacatttagaacagttttattacctaaagttatgttt…
		sa_c4005s9893_a_at				30 min		stable						N315-SA1769		conserved hypothetical protein		Conserved Hypothetical		gtgattgatattttgtacaaagttcatgaagtgattagtcaagacagaattattagagagcacgtaaatatcaataatattaagttcaataaataccctaatgtaaaagatactgatgtaccttttattgttattgacgatatcgacgacccaatacctacaacttatactgacggagatgagtgtgcatatagttatattgtccaaatagatgtttttgttaagtacaatgatgaatataatgcgagaatcataagaaataagatatctaatcgcattcaaaagttattatggtctgaactaaaaatgggaaatgtttcaaatggaaaaccggaatatatagaagaatttaaaacatatagaagctctcgcgtttacgagggcattttttataaggag…
		sa_c4007s9895_at				30 min		N.D.						N315-SA1769		conserved hypothetical protein		Conserved Hypothetical		ttgaatgcgattagatatcttatttcttatgattctcgcattatattcatcattgtacttaacaaaaacatctatttggacaatataactatatgcacactcatctccgtcagtataagttgtaggtattgggtcgtcgatatcgtcaataacaataaaaggtacatcagtatcttttacattagggtatttattgaacttaatattattgatatttacgtgctctctaataattctgtcttgactaatcacttcatgaactttgtacaaaatatcaatcacaattttttcaactccctttttagcgtctcaaaatacttattttgcccttgtcttattgctctattaacaccgcccatagctttaggtttgataaatttacctgttcctttttga
		sa_c4009s9897cs_s_at		↓		15 min		N.D.						N315-SA1770		conserved hypothetical protein		Conserved Hypothetical		atgagtgtgaaagtgataggtgataaagcattagaaagagaattagaaaaacgttttggcataaaagagatggtaaaagttcaagataaggcgntaatagctggtgctaaggtaattgttgaagaagtaaaaaaacaactaaagccctcaaaagatacgggagcattaattaatgaggtaagttttagtaaacctgaatggataaacggaaaacgtacaattactgttnattggcgaggttctaaagaccgttataaaatcgtacatttaattgaatatggacacgttcaaaaaggaacaggtaaatttatcaaacctaaagctatgggcggtgttaatagagcaataagacaagggcaaaataagtattttgagacgctaaaaagggagttgaaaaaa…
		sa_c4009s9897_a_at				30 min		5 min						N315-SA1770		conserved hypothetical protein		Conserved Hypothetical		atgagtgtgaaagtgataggtgataaagcattagaaagagaattagaaaaacgttttggcataaaagagatggtaaaagttcaagataaggcgctaatagctggtgctaaggtaattgttgaagaagtaaaaaaacaactaaagccctcaaaagatacgggagcattaattaatgaggtaagttttagtaaacctgaatggataaacggaaaacgtacaattactgtttattggcgaggttctaaagaccgttataaaatcgtacatttaattgaatatggacacgttcaaaaaggaacaggtaaatttatcaaacctaaagctatgggcggtgttaatagagcaataagacaagggcaaaataagtattttgagacgctaaaaagggagttgaaaaaa…
		sa_c4010s9899_at		↓		15 min		stable						N315-SA1771		conserved hypothetical protein		Conserved Hypothetical		atgaagaaagtgtttaaaaaacctagaattacaactaaacgtttaaatactcgtgttcatttttataagtatactgaaaataatggtccagaagctggagaaaaagaagaaaaattattatatagctgttgggcgagtattgatggtgtctggttacgtgaattagaacaagctatctcaaacggaacccaaaatgacattaaattgtatattcgtgatccgcaaggtgattatttacccagtgaagaacattatcttgaaattgaatcaagatatttcaaaaatcgtttgaatataaagcaagtatcaccagatttggataataaagactttattatgattcgtggaggatatagttcatga
		sa_c4012s9901_a_at				30 min		N.D.						N315-SA1772		conserved hypothetical protein		Conserved Hypothetical		atggtgaagacaatgacgattgatgatttgcttgtcaaatttaaatcacttgaaaagattgaccataattcagaggatgagtacttaaagcagttgttaaaaatgtcgtacgagcgtataaaaaatcagtgcggagtttttgaattagagaatttaataggtcaagaattgatacttatacgcgctagatatgcttatcaagatttattagaacacttcaacgataattacagacctgaaataatagatttttcgttatctctaatggaggtatcagaagatgaagaaagtgtttaa
		sa_c4014s9903_a_at		↓		30 min		N.D.						N315-SA1773		conserved hypothetical protein		Conserved Hypothetical		atggtgaaatttaaagttgttagagcttttaaagacatagagcacaatcaacacaagtacaaagtaggggagttgtatccagctgaagggtataacaatcctcgtgttgaattgttgacaaatcaaatcaaaaataagtacgacaaagtttatatcgtacctttagataagctgacaaaacaagaattattagaactatgcgaatcattacaaaaaaaagcgtctagttcaatggttaaaagtgaaatcgtcgacttattgaatggtgaagacaatgacgattga
		sa_c401s238_a_at		↑		2.5 min		2.5 min						SA1008		conserved hypothetical protein		Conserved Hypothetical		atggcaacaaatcatgaaatagaatttaaacaaatgataactgcatcaatctataataaattgcaagagaaatattttaaagacagtgtgctttttaagcaagtcaattactatattgatacacccgatttcaaattaaaggaacatcgctctgcactacgcataagagttaaagacaatcaatatgaaatgactttaaagacaccagcaaaggttggtctattagaatacaactatatcgtcgacattaaaccagagatgaacttgattatttcaaacgacaatcttccagatgacattcgtcaaattatagttgaacagtttggtgtaaaagatacaactttatcaatacttggtgcattaacgacatatcgccaagaaactaaatataaaggtgat…
[truncated: 1,840 more rows]
