# Supplementary material for: Small Molecule Inhibitors of Staphylococcus aureus RnpA Alter Cellular mRNA Turnover, Exhibit Antimicrobial Activity, and Attenuate Pathogenesis
Source: PLoS Pathog. 2011 Feb 10;7(2):e1001287. doi: 10.1371/journal.ppat.1001287 (PMC3037362; doi:10.1371/journal.ppat.1001287)
Supplement: Table S2 — Characterization of stationary phase-specific small stable RNAs. Characterization of Stationary Phase-Specific Small Stable RNAs. (0.03 MB XLS) [file ppat.1001287.s005.xls]

## Sheet: Sheet1
		Table S2. Characterization of stationary phase-specific small stable RNAs (SSRs)
						Change in Stationary		RNA half-lifed
		GeneChip® Qualifiera		SSRb		Phase RNA Titerc		Exponential		Stationary		SSR locus withing S. aureus strain MRSA252e		RNA Sequencing Resultse
		sa_i10012ur_x_at		ssr127*		↑		N.D.		stable				5'TCATGTTAATACGTAGTATTAATGGCGAGACTCCTGAGGGAGCAGTGCCAGTCGAAGACCAAGGCTGAGACGGCACCCTAGGAAAGCGAAGCCATTCAATACGAAGTATTGTATAAATAGAGAACAGCAGTAAGATATTTTC
						Change in Stationary		RNA half-lifed
		GeneChip® Qualifiera		SSRb		Phase RNA Titerc		Exponential		Stationary		SSR locus withing S. aureus strain MRSA252e		RNA Sequencing Resultse
		sa_i6763d_x_at		ssr128*		↑		N.D.		stable				5'TTTGAACGCATATTAATTAGGAGATGAAAGGACAGCTAATATAGGTTATGATTATTTATCGACAGTATCAACATGAAGGCGCACCAGTTTATGAAATTATAACCAAAACGTTTCAGCATGTTTCAATTAAATGTGACGATTCATTTAGTGATACTGAAATATTCAAATTGCTCTCTTTATTACAAGACGATATAGATCATATGAAAGTTAGTTAAATTGACTAATCGTTCCAATAATCCAGAATTTATTAAACATTGATATAGTTGTTATTATTATTTTAGATTAATGCATCCCCGTGCAAAGAAAGAAACGTAACCTATATTTATCTCTGTTCCCAATAATAATAACAATACATAACTGATATTAGCTGTCCTTTCATCTCCTAATTAATATGCGT…
						Change in Stationary		RNA half-lifed
		GeneChip® Qualifiera		SSRb		Phase RNA Titerc		Exponential		Stationary		SSR locus withing S. aureus strain MRSA252e		RNA Sequencing Resultse
		sa_i8854u_x_at		ssr129*		↑		N.D.		stable				5'AGATCACAGAGATGTGATGGAAAATAGTTGATGAGTTGTTTAATTTTAAGAATTTTTATCTTAATTAAGGAAGGAGTGATTTCAATGGCACAAGATATCATTTCAACAATCGGTGACTTAGTAAAATGGATTATCGACACAGTGAACAAATTCACTAAAAAATAAGATGAATAATTAATTACTTTCATTGTAAATTTGTTATCTTCGTATAGTACTAAAAGTATGAGTTATTAAGCCATCCCAACTTAATAACCATGTAAAATTAGCAAGTGAGTAACATTTGCTAGTAGAGTTAGTTTCCTTGGACTCAGTGCTATGTATTTTTCTTAATTATCATTACAGATAATTATTTCTAGCATGTAAGCTATCGTAAACAACATCGATTTATCATTATTTG…
		a Affymetrix S. aureus Genome Array nomenclature corresponding to individual loci represented on array.
		b Small stable RNA (SSR) designation.
		c Transcripts that increase (↑) two-fold and demonstrate significant change in titer (T-test P=0.05) in RNA isolated during stationary-, as compared to exponential- phase growth.
		d UAMS-1 cells were grown to the indicated growth phase and the mRNA half-life for each transcript was determined, as previously described (6,7). N.D. indicates that the transcript was not detected.
		e Each SSR was mapped to the S. aureus strain MRSA252 genome (most closely related to strain UAMS-1). Shown are the SSR nucleotide positions and surrounding open reading frames.
		f RNA was isolated from stationary phase growth at 30 min post-transcriptional arrest and used as a substrate for 5' and 3' Rapid Amplification of cDNA Ends (RACE) and sequencing, following manufacturer recommendations (Invitrogen).
