# Supplementary material for: Small Molecule Inhibitors of Staphylococcus aureus RnpA Alter Cellular mRNA Turnover, Exhibit Antimicrobial Activity, and Attenuate Pathogenesis
Source: PLoS Pathog. 2011 Feb 10;7(2):e1001287. doi: 10.1371/journal.ppat.1001287 (PMC3037362; doi:10.1371/journal.ppat.1001287)
Supplement: Table S3 — In vivo efficiacy of RnpA-inhibitor. Acute-lethal murine model of infection results of animals treated with the RnpA-inhibitor RNPA1000, Vancomycin (positive control) and mock treatment (negative control). (0.02 MB XLS) [file ppat.1001287.s006.xls]

## Sheet: Sheet1
		Table S3. In vivo efficiacy of RnpA-inhibitor
				% Survivala
		Dose (mg/kg)		RNPA1000	Vancomycin	RNPA1000 (alone)
		0		0	0	100 (2)
		0.25		–	0	–
		1		–	100	–
		4		–	100	–
		16		20; 20 (2)	100	100 (2)
		64		40;20 (2)	–	100 (2)
		256		60;40;60 (3)	–	100 (2)
		a A consensus of surviving animals following 5 days post- intraperitoneal S. aureus
		injection and RNPA1000 administration; no. in (parentheses) indicates number of
		times experiment was repeated. Each member of non-treated control mice
		expired within 24 hr bacterial inoculation (0 mg/kg). Vancomycin served as a
		positive control.
